# Supplementary material for: Targeting CIRP and IL-6R-mediated microglial inflammation to improve outcomes in intracerebral hemorrhage
Source: J Adv Res. 2025 Sep 9;84:235–55. doi: 10.1016/j.jare.2025.09.012 (PMC13227277; doi:10.1016/j.jare.2025.09.012)
Supplement: Supplementary Data 2 [file mmc2.xlsx]

## Sheet: GO-BP
Gene Set Name	Description	Genes in Gene Set	Genes in Overlap	P-value	FDR	（N）14642
GO:0006412	translation	296	78	3.93304e-65	8.75889e-62
GO:0006954	inflammatory response	415	80	2.43652e-55	2.71306e-52
GO:0002376	immune system process	491	75	2.02918e-44	1.50633e-41
GO:0006979	response to oxidative stress	150	39	6.10247e-33	3.39755e-30
GO:0030335	positive regulation of cell migration	277	48	1.88303e-31	8.38703e-29
GO:0030593	neutrophil chemotaxis	91	31	1.49345e-30	5.54318e-28
GO:0008380	RNA splicing	267	44	5.34728e-28	1.7012e-25
GO:0032760	positive regulation of tumor necrosis factor production	131	32	2.37732e-26	6.61786e-24
GO:0050821	protein stabilization	212	38	9.53965e-26	2.26734e-23
GO:0016477	cell migration	302	44	1.01811e-25	2.26734e-23
GO:0006397	mRNA processing	343	46	2.94816e-25	5.96868e-23
GO:0032755	positive regulation of interleukin-6 production	137	31	1.76023e-24	3.26669e-22
GO:0001525	angiogenesis	311	43	3.0839e-24	5.28296e-22
GO:0006886	intracellular protein transport	313	43	4.00013e-24	6.36306e-22
GO:0046034	ATP metabolic process	48	21	6.71028e-24	9.96254e-22
GO:0070374	positive regulation of ERK1 and ERK2 cascade	277	40	2.31549e-23	3.22287e-21
GO:0035556	intracellular signal transduction	479	51	3.48479e-23	4.56507e-21
GO:0002181	cytoplasmic translation	46	20	9.27634e-23	1.14769e-20
GO:0071346	cellular response to interferon-gamma	110	27	1.61548e-22	1.89351e-20
GO:0051607	defense response to virus	226	35	1.21272e-21	1.35036e-19
GO:0006897	endocytosis	214	34	1.96946e-21	2.08856e-19
GO:0071356	cellular response to tumor necrosis factor	115	26	9.36198e-21	9.47688e-19
GO:0071222	cellular response to lipopolysaccharide	291	38	1.06223e-20	1.02852e-18
GO:0043524	negative regulation of neuron apoptotic process	212	33	1.46851e-20	1.36266e-18
GO:0051726	regulation of cell cycle	146	28	3.53467e-20	3.14868e-18
GO:0051603	proteolysis involved in cellular protein catabolic process	69	21	5.5822e-20	4.78137e-18
GO:0043065	positive regulation of apoptotic process	419	44	5.83818e-20	4.81542e-18
GO:0006935	chemotaxis	139	27	1.16269e-19	9.24752e-18
GO:0045454	cell redox homeostasis	73	21	2.09003e-19	1.605e-17
GO:0008285	negative regulation of cell population proliferation	475	46	2.17946e-19	1.61789e-17
GO:0006470	protein dephosphorylation	203	31	3.75024e-19	2.69412e-17
GO:0051301	cell division	380	41	4.00231e-19	2.78536e-17
GO:0043547	positive regulation of GTPase activity	174	29	4.3976e-19	2.96771e-17
GO:0042127	regulation of cell population proliferation	224	32	7.77774e-19	5.09442e-17
GO:0032496	response to lipopolysaccharide	136	26	8.35956e-19	5.31907e-17
GO:0008283	cell population proliferation	179	29	9.83747e-19	5.96364e-17
GO:0006457	protein folding	124	25	1.00605e-18	5.96364e-17
GO:0010629	negative regulation of gene expression	410	42	1.0176e-18	5.96364e-17
GO:0001701	in utero embryonic development	351	39	1.04883e-18	5.98908e-17
GO:1902600	proton transmembrane transport	60	19	1.39956e-18	7.79203e-17
GO:0042981	regulation of apoptotic process	204	30	4.13957e-18	2.24849e-16
GO:0051897	positive regulation of protein kinase B signaling	132	25	4.92629e-18	2.61211e-16
GO:0042744	hydrogen peroxide catabolic process	39	16	5.57189e-18	2.88572e-16
GO:0032981	mitochondrial respiratory chain complex I assembly	66	19	1.0647e-17	5.38885e-16
GO:0048511	rhythmic process	153	26	1.78288e-17	8.8233e-16
GO:0000165	MAPK cascade	78	20	1.85456e-17	8.97848e-16
GO:0016192	vesicle-mediated transport	268	33	2.18162e-17	1.03372e-15
GO:0034976	response to endoplasmic reticulum stress	102	22	2.58413e-17	1.17446e-15
GO:0000226	microtubule cytoskeleton organization	170	27	2.58084e-17	1.17446e-15
GO:0015986	ATP synthesis coupled proton transport	18	12	3.09186e-17	1.37711e-15
GO:0005975	carbohydrate metabolic process	187	28	3.29005e-17	1.43666e-15
GO:0042752	regulation of circadian rhythm	83	20	7.00961e-17	3.002e-15
GO:0019221	cytokine-mediated signaling pathway	168	26	1.91866e-16	8.062e-15
GO:0006417	regulation of translation	140	24	2.4761e-16	1.02116e-14
GO:0050729	positive regulation of inflammatory response	89	20	3.05443e-16	1.23677e-14
GO:0031398	positive regulation of protein ubiquitination	90	20	3.858e-16	1.53424e-14
GO:0010976	positive regulation of neuron projection development	193	27	6.91118e-16	2.70021e-14
GO:0050731	positive regulation of peptidyl-tyrosine phosphorylation	132	23	7.12877e-16	2.7372e-14
GO:0006914	autophagy	194	27	7.8862e-16	2.97671e-14
GO:0010033	response to organic substance	61	17	1.01563e-15	3.76968e-14
GO:0045766	positive regulation of angiogenesis	180	26	1.07408e-15	3.92128e-14
GO:0043488	regulation of mRNA stability	43	15	1.10473e-15	3.9681e-14
GO:0048661	positive regulation of smooth muscle cell proliferation	83	19	1.16359e-15	4.11319e-14
GO:0042098	T cell proliferation	29	13	1.76796e-15	6.15194e-14
GO:0006955	immune response	398	37	2.60842e-15	8.93683e-14
GO:0010499	proteasomal ubiquitin-independent protein catabolic process	24	12	4.05898e-15	1.3696e-13
GO:0099175	regulation of postsynapse organization	47	15	5.10808e-15	1.69786e-13
GO:0030036	actin cytoskeleton organization	209	27	5.19432e-15	1.70114e-13
GO:0051085	chaperone cofactor-dependent protein refolding	40	14	9.43671e-15	3.04573e-13
GO:0007040	lysosome organization	61	16	2.03414e-14	6.38034e-13
GO:0070098	chemokine-mediated signaling pathway	51	15	2.02019e-14	6.38034e-13
GO:0018105	peptidyl-serine phosphorylation	241	28	2.50037e-14	7.73378e-13
GO:0000398	mRNA splicing, via spliceosome	205	26	2.57366e-14	7.85144e-13
GO:0050766	positive regulation of phagocytosis	73	17	2.70592e-14	8.14337e-13
GO:0002548	monocyte chemotaxis	35	13	3.46457e-14	1.02875e-12
GO:0042776	mitochondrial ATP synthesis coupled proton transport	16	10	3.84043e-14	1.12535e-12
GO:0007229	integrin-mediated signaling pathway	102	19	6.51206e-14	1.88342e-12
GO:1900087	positive regulation of G1/S transition of mitotic cell cycle	37	13	8.07414e-14	2.30527e-12
GO:0006096	glycolytic process	59	15	2.1967e-13	6.19246e-12
GO:0006606	protein import into nucleus	124	20	2.48782e-13	6.92547e-12
GO:0006879	cellular iron ion homeostasis	60	15	2.87802e-13	7.91278e-12
GO:0008360	regulation of cell shape	174	23	3.24336e-13	8.80849e-12
GO:0034097	response to cytokine	61	15	3.75018e-13	1.00622e-11
GO:0032922	circadian regulation of gene expression	98	18	3.81478e-13	1.01137e-11
GO:0006898	receptor-mediated endocytosis	86	17	4.84498e-13	1.26938e-11
GO:0043491	protein kinase B signaling	52	14	5.83236e-13	1.48043e-11
GO:0071456	cellular response to hypoxia	87	17	5.91639e-13	1.48043e-11
GO:0070373	negative regulation of ERK1 and ERK2 cascade	87	17	5.91639e-13	1.48043e-11
GO:0006511	ubiquitin-dependent protein catabolic process	315	30	5.86715e-13	1.48043e-11
GO:0030316	osteoclast differentiation	53	14	7.78878e-13	1.92729e-11
GO:0051092	positive regulation of NF-kappaB transcription factor activity	201	24	9.5139e-13	2.32829e-11
GO:0000027	ribosomal large subunit assembly	27	11	9.81221e-13	2.37519e-11
GO:0007399	nervous system development	440	35	1.39775e-12	3.34708e-11
GO:0000028	ribosomal small subunit assembly	21	10	1.55302e-12	3.67933e-11
GO:0032727	positive regulation of interferon-alpha production	28	11	1.58856e-12	3.72392e-11
GO:0042552	myelination	80	16	1.93588e-12	4.49083e-11
GO:0031647	regulation of protein stability	94	17	2.22596e-12	5.11052e-11
GO:0032781	positive regulation of ATPase activity	29	11	2.51569e-12	5.71678e-11
GO:0017148	negative regulation of translation	109	18	2.5467e-12	5.7288e-11
GO:0006952	defense response	140	20	2.57775e-12	5.74064e-11
GO:0032731	positive regulation of interleukin-1 beta production	70	15	3.27592e-12	7.22324e-11
GO:0006754	ATP biosynthetic process	23	10	4.86819e-12	1.06289e-10
GO:0071347	cellular response to interleukin-1	60	14	4.97333e-12	1.0753e-10
GO:0050727	regulation of inflammatory response	99	17	5.34283e-12	1.14408e-10
GO:0043161	proteasome-mediated ubiquitin-dependent protein catabolic process	218	24	5.53787e-12	1.17456e-10
GO:0006631	fatty acid metabolic process	200	23	6.17147e-12	1.29659e-10
GO:0034599	cellular response to oxidative stress	86	16	6.24695e-12	1.30018e-10
GO:2001237	negative regulation of extrinsic apoptotic signaling pathway	50	13	6.41499e-12	1.32279e-10
GO:0009617	response to bacterium	282	27	7.33771e-12	1.49918e-10
GO:1990869	cellular response to chemokine	24	10	8.20417e-12	1.66097e-10
GO:0035335	peptidyl-tyrosine dephosphorylation	52	13	1.10872e-11	2.22443e-10
GO:0001934	positive regulation of protein phosphorylation	266	26	1.12021e-11	2.22742e-10
GO:0032436	positive regulation of proteasomal ubiquitin-dependent protein catabolic process	90	16	1.29311e-11	2.5261e-10
GO:0051028	mRNA transport	90	16	1.29311e-11	2.5261e-10
GO:0007249	I-kappaB kinase/NF-kappaB signaling	53	13	1.44374e-11	2.79584e-10
GO:0016485	protein processing	106	17	1.67048e-11	3.20703e-10
GO:0043410	positive regulation of MAPK cascade	156	20	1.96964e-11	3.74904e-10
GO:0001764	neuron migration	175	21	2.23953e-11	4.19111e-10
GO:0006099	tricarboxylic acid cycle	44	12	2.23935e-11	4.19111e-10
GO:0006749	glutathione metabolic process	69	14	3.78837e-11	6.97248e-10
GO:0007266	Rho protein signal transduction	69	14	3.78837e-11	6.97248e-10
GO:0043388	positive regulation of DNA binding	36	11	3.87322e-11	7.07022e-10
GO:0048008	platelet-derived growth factor receptor signaling pathway	46	12	3.99098e-11	7.16767e-10
GO:0050807	regulation of synapse organization	46	12	3.99098e-11	7.16767e-10
GO:1901216	positive regulation of neuron death	58	13	4.96405e-11	8.84396e-10
GO:0072659	protein localization to plasma membrane	202	22	5.17521e-11	9.14698e-10
GO:0009615	response to virus	72	14	6.949e-11	1.20902e-09
GO:0032728	positive regulation of interferon-beta production	48	12	6.90291e-11	1.20902e-09
GO:0032869	cellular response to insulin stimulus	116	17	7.33447e-11	1.26619e-09
GO:0001938	positive regulation of endothelial cell proliferation	86	15	7.47404e-11	1.28036e-09
GO:2000009	negative regulation of protein localization to cell surface	15	8	8.71974e-11	1.48236e-09
GO:0045727	positive regulation of translation	87	15	8.87443e-11	1.49722e-09
GO:0051973	positive regulation of telomerase activity	39	11	1.02621e-10	1.71832e-09
GO:0042102	positive regulation of T cell proliferation	88	15	1.05123e-10	1.74709e-09
GO:0048025	negative regulation of mRNA splicing, via spliceosome	30	10	1.13449e-10	1.85772e-09
GO:0010759	positive regulation of macrophage chemotaxis	30	10	1.13449e-10	1.85772e-09
GO:0042110	T cell activation	50	12	1.16198e-10	1.88886e-09
GO:0050728	negative regulation of inflammatory response	137	18	1.30818e-10	2.1111e-09
GO:0000209	protein polyubiquitination	213	22	1.45636e-10	2.33332e-09
GO:0006883	cellular sodium ion homeostasis	31	10	1.64639e-10	2.61894e-09
GO:0031115	negative regulation of microtubule polymerization	16	8	1.71503e-10	2.70877e-09
GO:0048024	regulation of mRNA splicing, via spliceosome	23	9	1.8352e-10	2.85804e-09
GO:0042274	ribosomal small subunit biogenesis	23	9	1.8352e-10	2.85804e-09
GO:0007059	chromosome segregation	108	16	2.23525e-10	3.45688e-09
GO:0061844	antimicrobial humoral immune response mediated by antimicrobial peptide	142	18	2.38367e-10	3.66099e-09
GO:0032722	positive regulation of chemokine production	53	12	2.42452e-10	3.69823e-09
GO:0043536	positive regulation of blood vessel endothelial cell migration	42	11	2.48923e-10	3.7711e-09
GO:0002250	adaptive immune response	181	20	2.968e-10	4.43607e-09
GO:0007015	actin filament organization	162	19	2.94947e-10	4.43607e-09
GO:0098761	cellular response to interleukin-7	17	8	3.18578e-10	4.6985e-09
GO:0033539	fatty acid beta-oxidation using acyl-CoA dehydrogenase	17	8	3.18578e-10	4.6985e-09
GO:0042273	ribosomal large subunit biogenesis	33	10	3.32072e-10	4.86529e-09
GO:0006325	chromatin organization	314	26	4.33442e-10	6.309e-09
GO:0061077	chaperone-mediated protein folding	34	10	4.62482e-10	6.68797e-09
GO:0045773	positive regulation of axon extension	56	12	4.8183e-10	6.9228e-09
GO:0006351	transcription, DNA-templated	98	15	5.08158e-10	7.25428e-09
GO:0016567	protein ubiquitination	390	29	5.48675e-10	7.7828e-09
GO:0033210	leptin-mediated signaling pathway	18	8	5.63935e-10	7.94863e-09
GO:0006364	rRNA processing	150	18	5.91006e-10	8.2778e-09
GO:0010595	positive regulation of endothelial cell migration	70	13	6.06242e-10	8.43813e-09
GO:0016311	dephosphorylation	117	16	7.54882e-10	1.04418e-08
GO:0007204	positive regulation of cytosolic calcium ion concentration	195	20	1.11477e-09	1.53246e-08
GO:0045669	positive regulation of osteoblast differentiation	88	14	1.13168e-09	1.54616e-08
GO:0010468	regulation of gene expression	481	32	1.15702e-09	1.57116e-08
GO:0007017	microtubule-based process	37	10	1.16729e-09	1.57549e-08
GO:0043154	negative regulation of cysteine-type endopeptidase activity involved in apoptotic process	74	13	1.24706e-09	1.67301e-08
GO:0070301	cellular response to hydrogen peroxide	61	12	1.37888e-09	1.81703e-08
GO:0097190	apoptotic signaling pathway	61	12	1.37888e-09	1.81703e-08
GO:0043280	positive regulation of cysteine-type endopeptidase activity involved in apoptotic process	61	12	1.37888e-09	1.81703e-08
GO:0022409	positive regulation of cell-cell adhesion	28	9	1.42543e-09	1.8456e-08
GO:0010765	positive regulation of sodium ion transport	28	9	1.42543e-09	1.8456e-08
GO:0050804	modulation of chemical synaptic transmission	122	16	1.41446e-09	1.8456e-08
GO:0030336	negative regulation of cell migration	140	17	1.46584e-09	1.88695e-08
GO:1902895	positive regulation of pri-miRNA transcription by RNA polymerase II	49	11	1.50244e-09	1.92295e-08
GO:0006120	mitochondrial electron transport, NADH to ubiquinone	20	8	1.57009e-09	1.99805e-08
GO:0032720	negative regulation of tumor necrosis factor production	76	13	1.75777e-09	2.22418e-08
GO:0099149	regulation of postsynaptic neurotransmitter receptor internalization	39	10	2.05907e-09	2.5907e-08
GO:0031397	negative regulation of protein ubiquitination	64	12	2.46836e-09	3.08822e-08
GO:0036376	sodium ion export across plasma membrane	21	8	2.49428e-09	3.10322e-08
GO:0006635	fatty acid beta-oxidation	65	12	2.97544e-09	3.68128e-08
GO:0032729	positive regulation of interferon-gamma production	95	14	3.18354e-09	3.91699e-08
GO:0006413	translational initiation	66	12	3.57443e-09	4.34987e-08
GO:0050885	neuromuscular process controlling balance	66	12	3.57443e-09	4.34987e-08
GO:0051131	chaperone-mediated protein complex assembly	22	8	3.85466e-09	4.66539e-08
GO:0000278	mitotic cell cycle	131	16	4.06119e-09	4.8888e-08
GO:0043407	negative regulation of MAP kinase activity	54	11	4.53032e-09	5.4242e-08
GO:0007179	transforming growth factor beta receptor signaling pathway	133	16	5.07243e-09	6.0408e-08
GO:0001649	osteoblast differentiation	99	14	5.52057e-09	6.50493e-08
GO:0120162	positive regulation of cold-induced thermogenesis	99	14	5.52057e-09	6.50493e-08
GO:0002042	cell migration involved in sprouting angiogenesis	23	8	5.8126e-09	6.70708e-08
GO:0010608	posttranscriptional regulation of gene expression	43	10	5.80089e-09	6.70708e-08
GO:0042542	response to hydrogen peroxide	43	10	5.80089e-09	6.70708e-08
GO:0032689	negative regulation of interferon-gamma production	43	10	5.80089e-09	6.70708e-08
GO:0000045	autophagosome assembly	84	13	6.2698e-09	7.19735e-08
GO:0030512	negative regulation of transforming growth factor beta receptor signaling pathway	85	13	7.27467e-09	8.26566e-08
GO:0006469	negative regulation of protein kinase activity	85	13	7.27467e-09	8.26566e-08
GO:0045453	bone resorption	33	9	7.31494e-09	8.26923e-08
GO:0030501	positive regulation of bone mineralization	44	10	7.38029e-09	8.30096e-08
GO:0071277	cellular response to calcium ion	86	13	8.42292e-09	9.42605e-08
GO:0046847	filopodium assembly	24	8	8.57454e-09	9.54775e-08
GO:0016525	negative regulation of angiogenesis	120	15	8.95725e-09	9.92427e-08
GO:0045444	fat cell differentiation	103	14	9.32441e-09	1.02799e-07
GO:2001243	negative regulation of intrinsic apoptotic signaling pathway	34	9	9.78183e-09	1.07311e-07
GO:0006869	lipid transport	121	15	1.00478e-08	1.09688e-07
GO:0046513	ceramide biosynthetic process	73	12	1.18313e-08	1.28528e-07
GO:0006919	activation of cysteine-type endopeptidase activity involved in apoptotic process	105	14	1.20074e-08	1.29808e-07
GO:0050765	negative regulation of phagocytosis	25	8	1.24009e-08	1.32773e-07
GO:0032930	positive regulation of superoxide anion generation	25	8	1.24009e-08	1.32773e-07
GO:0000380	alternative mRNA splicing, via spliceosome	35	9	1.29475e-08	1.37305e-07
GO:0018107	peptidyl-threonine phosphorylation	89	13	1.29173e-08	1.37305e-07
GO:0060394	negative regulation of pathway-restricted SMAD protein phosphorylation	17	7	1.34399e-08	1.41852e-07
GO:0030218	erythrocyte differentiation	74	12	1.38798e-08	1.45804e-07
GO:0032088	negative regulation of NF-kappaB transcription factor activity	90	13	1.48389e-08	1.55147e-07
GO:0042632	cholesterol homeostasis	126	15	1.75461e-08	1.82594e-07
GO:1990440	positive regulation of transcription from RNA polymerase II promoter in response to endoplasmic reticulum stress	18	7	2.16338e-08	2.21002e-07
GO:0022010	central nervous system myelination	18	7	2.16338e-08	2.21002e-07
GO:0031110	regulation of microtubule polymerization or depolymerization	18	7	2.16338e-08	2.21002e-07
GO:0046039	GTP metabolic process	18	7	2.16338e-08	2.21002e-07
GO:0007159	leukocyte cell-cell adhesion	37	9	2.20554e-08	2.22623e-07
GO:0030866	cortical actin cytoskeleton organization	37	9	2.20554e-08	2.22623e-07
GO:0007507	heart development	303	23	2.20923e-08	2.22623e-07
GO:0050679	positive regulation of epithelial cell proliferation	93	13	2.22503e-08	2.23205e-07
GO:0034605	cellular response to heat	49	10	2.24491e-08	2.24189e-07
GO:0006888	endoplasmic reticulum to Golgi vesicle-mediated transport	129	15	2.42017e-08	2.39543e-07
GO:0045666	positive regulation of neuron differentiation	129	15	2.42017e-08	2.39543e-07
GO:1901223	negative regulation of NIK/NF-kappaB signaling	27	8	2.4619e-08	2.41526e-07
GO:0061158	3'-UTR-mediated mRNA destabilization	27	8	2.4619e-08	2.41526e-07
GO:0033138	positive regulation of peptidyl-serine phosphorylation	111	14	2.47867e-08	2.42105e-07
GO:0006006	glucose metabolic process	78	12	2.56404e-08	2.4935e-07
GO:0050776	regulation of immune response	50	10	2.75881e-08	2.65968e-07
GO:0006665	sphingolipid metabolic process	50	10	2.75881e-08	2.65968e-07
GO:0045332	phospholipid translocation	38	9	2.84169e-08	2.72778e-07
GO:0007623	circadian rhythm	96	13	3.2849e-08	3.13969e-07
GO:0019430	removal of superoxide radicals	19	7	3.36946e-08	3.19311e-07
GO:0043518	negative regulation of DNA damage response, signal transduction by p53 class mediator	19	7	3.36946e-08	3.19311e-07
GO:0031175	neuron projection development	194	18	3.58016e-08	3.37839e-07
GO:1904646	cellular response to amyloid-beta	39	9	3.63242e-08	3.39891e-07
GO:0031663	lipopolysaccharide-mediated signaling pathway	39	9	3.63242e-08	3.39891e-07
GO:0001843	neural tube closure	115	14	3.91502e-08	3.64801e-07
GO:0007568	aging	52	10	4.10666e-08	3.81063e-07
GO:0035914	skeletal muscle cell differentiation	66	11	4.13838e-08	3.82414e-07
GO:0001516	prostaglandin biosynthetic process	29	8	4.60352e-08	4.20633e-07
GO:2001244	positive regulation of intrinsic apoptotic signaling pathway	40	9	4.60864e-08	4.20633e-07
GO:0030511	positive regulation of transforming growth factor beta receptor signaling pathway	40	9	4.60864e-08	4.20633e-07
GO:0006338	chromatin remodeling	117	14	4.88477e-08	4.44015e-07
GO:0019886	antigen processing and presentation of exogenous peptide antigen via MHC class II	20	7	5.09925e-08	4.54241e-07
GO:0046426	negative regulation of receptor signaling pathway via JAK-STAT	20	7	5.09925e-08	4.54241e-07
GO:0014002	astrocyte development	20	7	5.09925e-08	4.54241e-07
GO:1903077	negative regulation of protein localization to plasma membrane	20	7	5.09925e-08	4.54241e-07
GO:0002523	leukocyte migration involved in inflammatory response	20	7	5.09925e-08	4.54241e-07
GO:0007264	small GTPase mediated signal transduction	101	13	6.09106e-08	5.4043e-07
GO:0042531	positive regulation of tyrosine phosphorylation of STAT protein	69	11	6.67519e-08	5.88318e-07
GO:0007411	axon guidance	248	20	6.68362e-08	5.88318e-07
GO:0071345	cellular response to cytokine stimulus	42	9	7.2661e-08	6.32094e-07
GO:0071526	semaphorin-plexin signaling pathway	55	10	7.21497e-08	6.32094e-07
GO:0000132	establishment of mitotic spindle orientation	42	9	7.2661e-08	6.32094e-07
GO:0090280	positive regulation of calcium ion import	21	7	7.52416e-08	6.46962e-07
GO:0070102	interleukin-6-mediated signaling pathway	21	7	7.52416e-08	6.46962e-07
GO:0030007	cellular potassium ion homeostasis	21	7	7.52416e-08	6.46962e-07
GO:0045785	positive regulation of cell adhesion	70	11	7.7853e-08	6.66841e-07
GO:0007283	spermatogenesis	489	29	8.25399e-08	7.04277e-07
GO:0051017	actin filament bundle assembly	56	10	8.63541e-08	7.3401e-07
GO:0035924	cellular response to vascular endothelial growth factor stimulus	32	8	1.0731e-07	9.08669e-07
GO:0007005	mitochondrion organization	106	13	1.0893e-07	9.15424e-07
GO:0048245	eosinophil chemotaxis	22	7	1.08555e-07	9.15424e-07
GO:0032008	positive regulation of TOR signaling	44	9	1.11697e-07	9.28166e-07
GO:0014065	phosphatidylinositol 3-kinase signaling	44	9	1.11697e-07	9.28166e-07
GO:0019882	antigen processing and presentation	44	9	1.11697e-07	9.28166e-07
GO:0014068	positive regulation of phosphatidylinositol 3-kinase signaling	89	12	1.15956e-07	9.59982e-07
GO:1990573	potassium ion import across plasma membrane	58	10	1.22317e-07	1.00889e-06
GO:0055085	transmembrane transport	442	27	1.26598e-07	1.04034e-06
GO:0006874	cellular calcium ion homeostasis	146	15	1.27603e-07	1.04092e-06
GO:0001666	response to hypoxia	146	15	1.27603e-07	1.04092e-06
GO:0032735	positive regulation of interleukin-12 production	45	9	1.37289e-07	1.11585e-06
GO:0048010	vascular endothelial growth factor receptor signaling pathway	33	8	1.39309e-07	1.12406e-06
GO:0030099	myeloid cell differentiation	33	8	1.39309e-07	1.12406e-06
GO:0043433	negative regulation of DNA-binding transcription factor activity	91	12	1.48905e-07	1.19715e-06
GO:0007004	telomere maintenance via telomerase	23	7	1.53506e-07	1.22092e-06
GO:0030334	regulation of cell migration	128	14	1.52601e-07	1.22092e-06
GO:0000302	response to reactive oxygen species	23	7	1.53506e-07	1.22092e-06
GO:1990830	cellular response to leukemia inhibitory factor	312	22	1.60926e-07	1.27538e-06
GO:1901224	positive regulation of NIK/NF-kappaB signaling	75	11	1.61782e-07	1.27762e-06
GO:0042060	wound healing	92	12	1.6832e-07	1.31526e-06
GO:0050830	defense response to Gram-positive bacterium	192	17	1.67614e-07	1.31526e-06
GO:0060326	cell chemotaxis	92	12	1.6832e-07	1.31526e-06
GO:0006983	ER overload response	15	6	1.88495e-07	1.46264e-06
GO:0006900	vesicle budding from membrane	15	6	1.88495e-07	1.46264e-06
GO:0006366	transcription by RNA polymerase II	133	14	2.46219e-07	1.90392e-06
GO:0042554	superoxide anion generation	25	7	2.91265e-07	2.24445e-06
GO:0006689	ganglioside catabolic process	16	6	2.96769e-07	2.25394e-06
GO:0033554	cellular response to stress	16	6	2.96769e-07	2.25394e-06
GO:0032680	regulation of tumor necrosis factor production	16	6	2.96769e-07	2.25394e-06
GO:0045651	positive regulation of macrophage differentiation	16	6	2.96769e-07	2.25394e-06
GO:0030177	positive regulation of Wnt signaling pathway	49	9	2.97556e-07	2.25394e-06
GO:0035264	multicellular organism growth	136	14	3.24612e-07	2.45055e-06
GO:0006695	cholesterol biosynthetic process	50	9	3.56817e-07	2.68457e-06
GO:0000413	protein peptidyl-prolyl isomerization	37	8	3.62414e-07	2.69932e-06
GO:1904707	positive regulation of vascular associated smooth muscle cell proliferation	37	8	3.62414e-07	2.69932e-06
GO:0031640	killing of cells of other organism	37	8	3.62414e-07	2.69932e-06
GO:0071353	cellular response to interleukin-4	26	7	3.92083e-07	2.90089e-06
GO:0051560	mitochondrial calcium ion homeostasis	26	7	3.92083e-07	2.90089e-06
GO:0006509	membrane protein ectodomain proteolysis	38	8	4.5148e-07	3.28577e-06
GO:0032435	negative regulation of proteasomal ubiquitin-dependent protein catabolic process	38	8	4.5148e-07	3.28577e-06
GO:0007220	Notch receptor processing	17	6	4.51312e-07	3.28577e-06
GO:2000637	positive regulation of gene silencing by miRNA	17	6	4.51312e-07	3.28577e-06
GO:0034614	cellular response to reactive oxygen species	38	8	4.5148e-07	3.28577e-06
GO:0031334	positive regulation of protein-containing complex assembly	52	9	5.06626e-07	3.6751e-06
GO:0016064	immunoglobulin mediated immune response	27	7	5.20695e-07	3.7649e-06
GO:0006909	phagocytosis	84	11	5.25992e-07	3.79089e-06
GO:0070979	protein K11-linked ubiquitination	39	8	5.58617e-07	4.00013e-06
GO:0048675	axon extension	39	8	5.58617e-07	4.00013e-06
GO:0008203	cholesterol metabolic process	122	13	5.70206e-07	4.07002e-06
GO:0010977	negative regulation of neuron projection development	103	12	5.87141e-07	4.17752e-06
GO:0000381	regulation of alternative mRNA splicing, via spliceosome	85	11	5.93946e-07	4.21248e-06
GO:0031532	actin cytoskeleton reorganization	69	10	6.6131e-07	4.66056e-06
GO:0030968	endoplasmic reticulum unfolded protein response	69	10	6.6131e-07	4.66056e-06
GO:0050870	positive regulation of T cell activation	28	7	6.82962e-07	4.79797e-06
GO:0045740	positive regulation of DNA replication	40	8	6.8675e-07	4.80941e-06
GO:0045907	positive regulation of vasoconstriction	54	9	7.08081e-07	4.94325e-06
GO:0006281	DNA repair	398	24	7.79431e-07	5.42435e-06
GO:0007030	Golgi organization	126	13	8.27247e-07	5.73919e-06
GO:0042130	negative regulation of T cell proliferation	55	9	8.32503e-07	5.75771e-06
GO:0009725	response to hormone	41	8	8.39159e-07	5.76792e-06
GO:0032733	positive regulation of interleukin-10 production	41	8	8.39159e-07	5.76792e-06
GO:0048146	positive regulation of fibroblast proliferation	71	10	8.6806e-07	5.94821e-06
GO:0002224	toll-like receptor signaling pathway	29	7	8.8562e-07	6.04993e-06
GO:0042254	ribosome biogenesis	107	12	8.88565e-07	6.05148e-06
GO:0042307	positive regulation of protein import into nucleus	56	9	9.75382e-07	6.62249e-06
GO:0016197	endosomal transport	72	10	9.91121e-07	6.7089e-06
GO:0032092	positive regulation of protein binding	90	11	1.06343e-06	7.17653e-06
GO:0000902	cell morphogenesis	109	12	1.08538e-06	7.30251e-06
GO:0048247	lymphocyte chemotaxis	30	7	1.13637e-06	7.50434e-06
GO:0032703	negative regulation of interleukin-2 production	30	7	1.13637e-06	7.50434e-06
GO:0017015	regulation of transforming growth factor beta receptor signaling pathway	30	7	1.13637e-06	7.50434e-06
GO:0034198	cellular response to amino acid starvation	57	9	1.13896e-06	7.50434e-06
GO:0031116	positive regulation of microtubule polymerization	30	7	1.13637e-06	7.50434e-06
GO:0097192	extrinsic apoptotic signaling pathway in absence of ligand	57	9	1.13896e-06	7.50434e-06
GO:0090023	positive regulation of neutrophil chemotaxis	30	7	1.13637e-06	7.50434e-06
GO:0043123	positive regulation of I-kappaB kinase/NF-kappaB signaling	173	15	1.1457e-06	7.52648e-06
GO:0007010	cytoskeleton organization	130	13	1.18292e-06	7.74815e-06
GO:0032456	endocytic recycling	58	9	1.32569e-06	8.65782e-06
GO:2000010	positive regulation of protein localization to cell surface	20	6	1.3468e-06	8.76993e-06
GO:0001889	liver development	75	10	1.45621e-06	9.42728e-06
GO:0007612	learning	75	10	1.45621e-06	9.42728e-06
GO:0014911	positive regulation of smooth muscle cell migration	44	8	1.48082e-06	9.55881e-06
GO:0034644	cellular response to UV	59	9	1.53825e-06	9.8723e-06
GO:0071407	cellular response to organic cyclic compound	59	9	1.53825e-06	9.8723e-06
GO:0009408	response to heat	45	8	1.77132e-06	1.13354e-05
GO:0007193	adenylate cyclase-inhibiting G protein-coupled receptor signaling pathway	60	9	1.77956e-06	1.13555e-05
GO:0043277	apoptotic cell clearance	32	7	1.8182e-06	1.15032e-05
GO:0010592	positive regulation of lamellipodium assembly	32	7	1.8182e-06	1.15032e-05
GO:0090200	positive regulation of release of cytochrome c from mitochondria	32	7	1.8182e-06	1.15032e-05
GO:0031668	cellular response to extracellular stimulus	21	6	1.85542e-06	1.16395e-05
GO:0090201	negative regulation of release of cytochrome c from mitochondria	21	6	1.85542e-06	1.16395e-05
GO:0046931	pore complex assembly	21	6	1.85542e-06	1.16395e-05
GO:0007166	cell surface receptor signaling pathway	204	16	1.92554e-06	1.20454e-05
GO:0000281	mitotic cytokinesis	61	9	2.05279e-06	1.28055e-05
GO:0007611	learning or memory	78	10	2.10098e-06	1.30458e-05
GO:0001569	branching involved in blood vessel morphogenesis	46	8	2.10889e-06	1.30458e-05
GO:0045787	positive regulation of cell cycle	46	8	2.10889e-06	1.30458e-05
GO:0051091	positive regulation of DNA-binding transcription factor activity	137	13	2.14209e-06	1.32145e-05
GO:0044344	cellular response to fibroblast growth factor stimulus	22	6	2.51049e-06	1.54018e-05
GO:0032693	negative regulation of interleukin-10 production	22	6	2.51049e-06	1.54018e-05
GO:0010467	gene expression	118	12	2.53217e-06	1.54922e-05
GO:0042104	positive regulation of activated T cell proliferation	34	7	2.81232e-06	1.70655e-05
GO:0045672	positive regulation of osteoclast differentiation	34	7	2.81232e-06	1.70655e-05
GO:0001824	blastocyst development	34	7	2.81232e-06	1.70655e-05
GO:0001816	cytokine production	48	8	2.95013e-06	1.78531e-05
GO:0008286	insulin receptor signaling pathway	81	10	2.98096e-06	1.79908e-05
GO:1903078	positive regulation of protein localization to plasma membrane	64	9	3.09992e-06	1.86582e-05
GO:0034063	stress granule assembly	23	6	3.34237e-06	1.99556e-05
GO:0046697	decidualization	23	6	3.34237e-06	1.99556e-05
GO:0019372	lipoxygenase pathway	23	6	3.34237e-06	1.99556e-05
GO:0072583	clathrin-dependent endocytosis	35	7	3.4583e-06	2.04843e-05
GO:0006406	mRNA export from nucleus	49	8	3.46771e-06	2.04843e-05
GO:0048255	mRNA stabilization	35	7	3.4583e-06	2.04843e-05
GO:0010811	positive regulation of cell-substrate adhesion	49	8	3.46771e-06	2.04843e-05
GO:0071363	cellular response to growth factor stimulus	65	9	3.53824e-06	2.08457e-05
GO:0042593	glucose homeostasis	166	14	3.57688e-06	2.10177e-05
GO:0098609	cell-cell adhesion	190	15	3.68397e-06	2.159e-05
GO:0007265	Ras protein signal transduction	66	9	4.02874e-06	2.35486e-05
GO:0043029	T cell homeostasis	36	7	4.22335e-06	2.46215e-05
GO:0046716	muscle cell cellular homeostasis	24	6	4.38543e-06	2.54332e-05
GO:0035970	peptidyl-threonine dephosphorylation	24	6	4.38543e-06	2.54332e-05
GO:0007214	gamma-aminobutyric acid signaling pathway	37	7	5.12423e-06	2.94115e-05
GO:0034260	negative regulation of GTPase activity	37	7	5.12423e-06	2.94115e-05
GO:0030517	negative regulation of axon extension	37	7	5.12423e-06	2.94115e-05
GO:0006094	gluconeogenesis	37	7	5.12423e-06	2.94115e-05
GO:0043525	positive regulation of neuron apoptotic process	86	10	5.16338e-06	2.956e-05
GO:0001503	ossification	106	11	5.40885e-06	3.08859e-05
GO:0001829	trophectodermal cell differentiation	25	6	5.67833e-06	3.21772e-05
GO:0042157	lipoprotein metabolic process	25	6	5.67833e-06	3.21772e-05
GO:0009987	cellular process	25	6	5.67833e-06	3.21772e-05
GO:0019369	arachidonic acid metabolic process	69	9	5.86567e-06	3.31544e-05
GO:0007409	axonogenesis	128	12	5.93244e-06	3.3447e-05
GO:0006691	leukotriene metabolic process	15	5	5.97053e-06	3.34921e-05
GO:0045576	mast cell activation	15	5	5.97053e-06	3.34921e-05
GO:0006044	N-acetylglucosamine metabolic process	26	6	7.2642e-06	4.02422e-05
GO:0045861	negative regulation of proteolysis	26	6	7.2642e-06	4.02422e-05
GO:0038083	peptidyl-tyrosine autophosphorylation	26	6	7.2642e-06	4.02422e-05
GO:0040037	negative regulation of fibroblast growth factor receptor signaling pathway	26	6	7.2642e-06	4.02422e-05
GO:0048268	clathrin coat assembly	26	6	7.2642e-06	4.02422e-05
GO:0070059	intrinsic apoptotic signaling pathway in response to endoplasmic reticulum stress	54	8	7.36348e-06	4.03414e-05
GO:0098586	cellular response to virus	39	7	7.40891e-06	4.03414e-05
GO:0009636	response to toxic substance	54	8	7.36348e-06	4.03414e-05
GO:0014070	response to organic cyclic compound	39	7	7.40891e-06	4.03414e-05
GO:0007369	gastrulation	39	7	7.40891e-06	4.03414e-05
GO:1902042	negative regulation of extrinsic apoptotic signaling pathway via death domain receptors	39	7	7.40891e-06	4.03414e-05
GO:0048026	positive regulation of mRNA splicing, via spliceosome	39	7	7.40891e-06	4.03414e-05
GO:0045732	positive regulation of protein catabolic process	90	10	7.79632e-06	4.23473e-05
GO:0008344	adult locomotory behavior	72	9	8.37729e-06	4.53923e-05
GO:0006107	oxaloacetate metabolic process	16	5	8.54951e-06	4.59898e-05
GO:0008608	attachment of spindle microtubules to kinetochore	16	5	8.54951e-06	4.59898e-05
GO:0032688	negative regulation of interferon-beta production	16	5	8.54951e-06	4.59898e-05
GO:0016236	macroautophagy	40	7	8.83482e-06	4.741e-05
GO:0090026	positive regulation of monocyte chemotaxis	27	6	9.19091e-06	4.89669e-05
GO:0050860	negative regulation of T cell receptor signaling pathway	27	6	9.19091e-06	4.89669e-05
GO:0071276	cellular response to cadmium ion	27	6	9.19091e-06	4.89669e-05
GO:0045860	positive regulation of protein kinase activity	73	9	9.39656e-06	4.9943e-05
GO:0035690	cellular response to drug	56	8	9.7251e-06	5.14437e-05
GO:0032757	positive regulation of interleukin-8 production	56	8	9.7251e-06	5.14437e-05
GO:0048662	negative regulation of smooth muscle cell proliferation	41	7	1.0481e-05	5.50499e-05
GO:0001937	negative regulation of endothelial cell proliferation	41	7	1.0481e-05	5.50499e-05
GO:0030833	regulation of actin filament polymerization	41	7	1.0481e-05	5.50499e-05
GO:0001819	positive regulation of cytokine production	74	9	1.05199e-05	5.51242e-05
GO:0007160	cell-matrix adhesion	114	11	1.09256e-05	5.71156e-05
GO:0032715	negative regulation of interleukin-6 production	57	8	1.11269e-05	5.8032e-05
GO:1990090	cellular response to nerve growth factor stimulus	28	6	1.15113e-05	5.9368e-05
GO:0009611	response to wounding	94	10	1.15164e-05	5.9368e-05
GO:0032691	negative regulation of interleukin-1 beta production	28	6	1.15113e-05	5.9368e-05
GO:0045737	positive regulation of cyclin-dependent protein serine/threonine kinase activity	28	6	1.15113e-05	5.9368e-05
GO:0009060	aerobic respiration	28	6	1.15113e-05	5.9368e-05
GO:0006111	regulation of gluconeogenesis	17	5	1.19238e-05	6.07648e-05
GO:0035729	cellular response to hepatocyte growth factor stimulus	17	5	1.19238e-05	6.07648e-05
GO:0042129	regulation of T cell proliferation	17	5	1.19238e-05	6.07648e-05
GO:0061179	negative regulation of insulin secretion involved in cellular response to glucose stimulus	17	5	1.19238e-05	6.07648e-05
GO:0035994	response to muscle stretch	17	5	1.19238e-05	6.07648e-05
GO:0001707	mesoderm formation	42	7	1.23733e-05	6.27684e-05
GO:0072593	reactive oxygen species metabolic process	42	7	1.23733e-05	6.27684e-05
GO:0097191	extrinsic apoptotic signaling pathway	58	8	1.26951e-05	6.42546e-05
GO:0032006	regulation of TOR signaling	29	6	1.42832e-05	7.19652e-05
GO:0032753	positive regulation of interleukin-4 production	29	6	1.42832e-05	7.19652e-05
GO:0051402	neuron apoptotic process	59	8	1.44452e-05	7.26173e-05
GO:0005977	glycogen metabolic process	43	7	1.45397e-05	7.27637e-05
GO:0000422	autophagy of mitochondrion	43	7	1.45397e-05	7.27637e-05
GO:0048246	macrophage chemotaxis	18	5	1.62536e-05	8.09772e-05
GO:0008630	intrinsic apoptotic signaling pathway in response to DNA damage	78	9	1.62332e-05	8.09772e-05
GO:0010942	positive regulation of cell death	60	8	1.63938e-05	8.11309e-05
GO:0007173	epidermal growth factor receptor signaling pathway	60	8	1.63938e-05	8.11309e-05
GO:0006487	protein N-linked glycosylation	60	8	1.63938e-05	8.11309e-05
GO:0007080	mitotic metaphase plate congression	44	7	1.70103e-05	8.38094e-05
GO:0042177	negative regulation of protein catabolic process	44	7	1.70103e-05	8.38094e-05
GO:0031643	positive regulation of myelination	30	6	1.75699e-05	8.58072e-05
GO:0033627	cell adhesion mediated by integrin	30	6	1.75699e-05	8.58072e-05
GO:0006801	superoxide metabolic process	30	6	1.75699e-05	8.58072e-05
GO:0030031	cell projection assembly	30	6	1.75699e-05	8.58072e-05
GO:0001570	vasculogenesis	79	9	1.80163e-05	8.77948e-05
GO:0048286	lung alveolus development	61	8	1.85584e-05	9.02395e-05
GO:0060325	face morphogenesis	45	7	1.98174e-05	9.59422e-05
GO:0008625	extrinsic apoptotic signaling pathway via death domain receptors	45	7	1.98174e-05	9.59422e-05
GO:0007219	Notch signaling pathway	168	13	1.99105e-05	9.61838e-05
GO:0010575	positive regulation of vascular endothelial growth factor production	31	6	2.14401e-05	0.000103125
GO:0008637	apoptotic mitochondrial changes	31	6	2.14401e-05	0.000103125
GO:0006851	mitochondrial calcium ion transmembrane transport	19	5	2.17163e-05	0.000103338
GO:0098884	postsynaptic neurotransmitter receptor internalization	19	5	2.17163e-05	0.000103338
GO:0033700	phospholipid efflux	19	5	2.17163e-05	0.000103338
GO:0042026	protein refolding	19	5	2.17163e-05	0.000103338
GO:0045806	negative regulation of endocytosis	19	5	2.17163e-05	0.000103338
GO:0009306	protein secretion	46	7	2.29959e-05	0.000109194
GO:0048839	inner ear development	63	8	2.36124e-05	0.000111883
GO:0032091	negative regulation of protein binding	82	9	2.43973e-05	0.000115356
GO:0019216	regulation of lipid metabolic process	47	7	2.65827e-05	0.000125423
GO:0040008	regulation of growth	83	9	2.69107e-05	0.000126702
GO:2000737	negative regulation of stem cell differentiation	20	5	2.85062e-05	0.000133649
GO:0045116	protein neddylation	20	5	2.85062e-05	0.000133649
GO:0006633	fatty acid biosynthetic process	84	9	2.96402e-05	0.000138674
GO:0031623	receptor internalization	48	7	3.06176e-05	0.000141463
GO:1901998	toxin transport	48	7	3.06176e-05	0.000141463
GO:1900026	positive regulation of substrate adhesion-dependent cell spreading	48	7	3.06176e-05	0.000141463
GO:0030155	regulation of cell adhesion	48	7	3.06176e-05	0.000141463
GO:0030433	ubiquitin-dependent ERAD pathway	105	10	3.05196e-05	0.000141463
GO:2001235	positive regulation of apoptotic signaling pathway	48	7	3.06176e-05	0.000141463
GO:0045780	positive regulation of bone resorption	33	6	3.12345e-05	0.000142832
GO:0046597	negative regulation of viral entry into host cell	33	6	3.12345e-05	0.000142832
GO:0034341	response to interferon-gamma	33	6	3.12345e-05	0.000142832
GO:0012501	programmed cell death	33	6	3.12345e-05	0.000142832
GO:2000379	positive regulation of reactive oxygen species metabolic process	33	6	3.12345e-05	0.000142832
GO:0021766	hippocampus development	66	8	3.33222e-05	0.000152067
GO:0008152	metabolic process	177	13	3.44644e-05	0.000156957
GO:0016579	protein deubiquitination	129	11	3.50051e-05	0.000159095
GO:0031396	regulation of protein ubiquitination	21	5	3.68345e-05	0.000165384
GO:0007019	microtubule depolymerization	21	5	3.68345e-05	0.000165384
GO:0008631	intrinsic apoptotic signaling pathway in response to oxidative stress	21	5	3.68345e-05	0.000165384
GO:0022904	respiratory electron transport chain	21	5	3.68345e-05	0.000165384
GO:0019395	fatty acid oxidation	21	5	3.68345e-05	0.000165384
GO:0050732	negative regulation of peptidyl-tyrosine phosphorylation	21	5	3.68345e-05	0.000165384
GO:0045807	positive regulation of endocytosis	34	6	3.73249e-05	0.000166578
GO:0071310	cellular response to organic substance	34	6	3.73249e-05	0.000166578
GO:0032967	positive regulation of collagen biosynthetic process	34	6	3.73249e-05	0.000166578
GO:0045599	negative regulation of fat cell differentiation	68	8	4.1491e-05	0.000184801
GO:0016055	Wnt signaling pathway	234	15	4.35941e-05	0.00019378
GO:0001818	negative regulation of cytokine production	35	6	4.43318e-05	0.000196667
GO:0032469	endoplasmic reticulum calcium ion homeostasis	22	5	4.69298e-05	0.000204757
GO:0031589	cell-substrate adhesion	22	5	4.69298e-05	0.000204757
GO:0043171	peptide catabolic process	22	5	4.69298e-05	0.000204757
GO:0030183	B cell differentiation	89	9	4.70748e-05	0.000204757
GO:0050832	defense response to fungus	22	5	4.69298e-05	0.000204757
GO:0010824	regulation of centrosome duplication	22	5	4.69298e-05	0.000204757
GO:0019370	leukotriene biosynthetic process	22	5	4.69298e-05	0.000204757
GO:0097242	amyloid-beta clearance	22	5	4.69298e-05	0.000204757
GO:1901673	regulation of mitotic spindle assembly	22	5	4.69298e-05	0.000204757
GO:0030097	hemopoiesis	89	9	4.70748e-05	0.000204757
GO:0008104	protein localization	111	10	4.92826e-05	0.000213942
GO:0048812	neuron projection morphogenesis	90	9	5.14391e-05	0.000222869
GO:0016126	sterol biosynthetic process	36	6	5.23535e-05	0.000226391
GO:0030308	negative regulation of cell growth	136	11	5.68927e-05	0.000245068
GO:0030324	lung development	136	11	5.68927e-05	0.000245068
GO:0035855	megakaryocyte development	23	5	5.90374e-05	0.000252538
GO:0060996	dendritic spine development	23	5	5.90374e-05	0.000252538
GO:0034113	heterotypic cell-cell adhesion	23	5	5.90374e-05	0.000252538
GO:0010718	positive regulation of epithelial to mesenchymal transition	53	7	5.90806e-05	0.000252538
GO:0032743	positive regulation of interleukin-2 production	37	6	6.14946e-05	0.000260358
GO:0008045	motor neuron axon guidance	37	6	6.14946e-05	0.000260358
GO:0043542	endothelial cell migration	37	6	6.14946e-05	0.000260358
GO:0061098	positive regulation of protein tyrosine kinase activity	37	6	6.14946e-05	0.000260358
GO:0032956	regulation of actin cytoskeleton organization	92	9	6.11969e-05	0.000260358
GO:0090630	activation of GTPase activity	114	10	6.18704e-05	0.000260957
GO:0050852	T cell receptor signaling pathway	114	10	6.18704e-05	0.000260957
GO:0006694	steroid biosynthetic process	72	8	6.28854e-05	0.000264737
GO:0000187	activation of MAPK activity	115	10	6.66317e-05	0.000279036
GO:0007050	cell cycle arrest	93	9	6.66323e-05	0.000279036
GO:0050714	positive regulation of protein secretion	54	7	6.67831e-05	0.000279036
GO:0055072	iron ion homeostasis	54	7	6.67831e-05	0.000279036
GO:0005978	glycogen biosynthetic process	24	5	7.34195e-05	0.000305617
GO:0006446	regulation of translational initiation	24	5	7.34195e-05	0.000305617
GO:0043484	regulation of RNA splicing	55	7	7.52864e-05	0.000312804
GO:0045931	positive regulation of mitotic cell cycle	39	6	8.35858e-05	0.000345353
GO:0051276	chromosome organization	39	6	8.35858e-05	0.000345353
GO:0051924	regulation of calcium ion transport	39	6	8.35858e-05	0.000345353
GO:0051898	negative regulation of protein kinase B signaling	56	7	8.46523e-05	0.000348467
GO:0016358	dendrite development	56	7	8.46523e-05	0.000348467
GO:0006884	cell volume homeostasis	25	5	9.03549e-05	0.000365191
GO:0047496	vesicle transport along microtubule	25	5	9.03549e-05	0.000365191
GO:1901379	regulation of potassium ion transmembrane transport	25	5	9.03549e-05	0.000365191
GO:0007613	memory	119	10	8.89166e-05	0.000365191
GO:0016540	protein autoprocessing	25	5	9.03549e-05	0.000365191
GO:0035162	embryonic hemopoiesis	25	5	9.03549e-05	0.000365191
GO:0010332	response to gamma radiation	25	5	9.03549e-05	0.000365191
GO:0030889	negative regulation of B cell proliferation	25	5	9.03549e-05	0.000365191
GO:0051770	positive regulation of nitric-oxide synthase biosynthetic process	25	5	9.03549e-05	0.000365191
GO:0043032	positive regulation of macrophage activation	25	5	9.03549e-05	0.000365191
GO:0019915	lipid storage	40	6	9.67771e-05	0.00038903
GO:0043085	positive regulation of catalytic activity	40	6	9.67771e-05	0.00038903
GO:0008219	cell death	40	6	9.67771e-05	0.00038903
GO:0032880	regulation of protein localization	98	9	0.000100294	0.000402443
GO:0046777	protein autophosphorylation	224	14	0.000101311	0.000405792
GO:0008542	visual learning	77	8	0.000101799	0.000407015
GO:0048813	dendrite morphogenesis	58	7	0.000106235	0.000423989
GO:0043403	skeletal muscle tissue regeneration	26	5	0.000110138	0.000436438
GO:0010613	positive regulation of cardiac muscle hypertrophy	26	5	0.000110138	0.000436438
GO:1902236	negative regulation of endoplasmic reticulum stress-induced intrinsic apoptotic signaling pathway	26	5	0.000110138	0.000436438
GO:0032481	positive regulation of type I interferon production	26	5	0.000110138	0.000436438
GO:0016239	positive regulation of macroautophagy	41	6	0.000111571	0.000440546
GO:0007026	negative regulation of microtubule depolymerization	41	6	0.000111571	0.000440546
GO:0007566	embryo implantation	59	7	0.000118591	0.000467439
GO:0009966	regulation of signal transduction	42	6	0.000128104	0.000503151
GO:0071320	cellular response to cAMP	42	6	0.000128104	0.000503151
GO:0001822	kidney development	175	12	0.000131224	0.0005145
GO:0008654	phospholipid biosynthetic process	60	7	0.000132089	0.000516075
GO:0030838	positive regulation of actin filament polymerization	60	7	0.000132089	0.000516075
GO:2000378	negative regulation of reactive oxygen species metabolic process	27	5	0.000133081	0.000516326
GO:0006997	nucleus organization	27	5	0.000133081	0.000516326
GO:0090303	positive regulation of wound healing	27	5	0.000133081	0.000516326
GO:0000188	inactivation of MAPK activity	27	5	0.000133081	0.000516326
GO:1903364	positive regulation of cellular protein catabolic process	15	4	0.000143591	0.000550393
GO:0061052	negative regulation of cell growth involved in cardiac muscle cell development	15	4	0.000143591	0.000550393
GO:0010917	negative regulation of mitochondrial membrane potential	15	4	0.000143591	0.000550393
GO:0006957	complement activation, alternative pathway	15	4	0.000143591	0.000550393
GO:0032495	response to muramyl dipeptide	15	4	0.000143591	0.000550393
GO:0045869	negative regulation of single stranded viral RNA replication via double stranded DNA intermediate	15	4	0.000143591	0.000550393
GO:0010737	protein kinase A signaling	15	4	0.000143591	0.000550393
GO:0070507	regulation of microtubule cytoskeleton organization	43	6	0.000146519	0.000560651
GO:0006865	amino acid transport	61	7	0.000146806	0.000560785
GO:0016042	lipid catabolic process	127	10	0.000152779	0.000582601
GO:0009267	cellular response to starvation	82	8	0.000158789	0.000603101
GO:0007095	mitotic G2 DNA damage checkpoint	28	5	0.000159509	0.000603101
GO:0097352	autophagosome maturation	28	5	0.000159509	0.000603101
GO:0048266	behavioral response to pain	28	5	0.000159509	0.000603101
GO:0051894	positive regulation of focal adhesion assembly	28	5	0.000159509	0.000603101
GO:0007189	adenylate cyclase-activating G protein-coupled receptor signaling pathway	179	12	0.000162201	0.00061224
GO:0032868	response to insulin	62	7	0.000162823	0.000613549
GO:0048514	blood vessel morphogenesis	44	6	0.000166968	0.00062599
GO:0006641	triglyceride metabolic process	44	6	0.000166968	0.00062599
GO:0033209	tumor necrosis factor-mediated signaling pathway	44	6	0.000166968	0.00062599
GO:0060548	negative regulation of cell death	105	9	0.000170441	0.000637935
GO:0006816	calcium ion transport	180	12	0.000170855	0.000638413
GO:0048705	skeletal system morphogenesis	63	7	0.000180225	0.000672295
GO:0019752	carboxylic acid metabolic process	16	4	0.000188605	0.000691967
GO:0032270	positive regulation of cellular protein metabolic process	16	4	0.000188605	0.000691967
GO:0032509	endosome transport via multivesicular body sorting pathway	16	4	0.000188605	0.000691967
GO:0060348	bone development	84	8	0.000187932	0.000691967
GO:0035435	phosphate ion transmembrane transport	16	4	0.000188605	0.000691967
GO:0002082	regulation of oxidative phosphorylation	16	4	0.000188605	0.000691967
GO:0002755	MyD88-dependent toll-like receptor signaling pathway	16	4	0.000188605	0.000691967
GO:0051310	metaphase plate congression	16	4	0.000188605	0.000691967
GO:0019233	sensory perception of pain	84	8	0.000187932	0.000691967
GO:0045060	negative thymic T cell selection	16	4	0.000188605	0.000691967
GO:0001974	blood vessel remodeling	45	6	0.000189607	0.000692796
GO:0045648	positive regulation of erythrocyte differentiation	29	5	0.000189765	0.000692796
GO:0001892	embryonic placenta development	29	5	0.000189765	0.000692796
GO:0048538	thymus development	64	7	0.000199098	0.000725681
GO:0061003	positive regulation of dendritic spine morphogenesis	30	5	0.000224204	0.000811872
GO:0046718	viral entry into host cell	30	5	0.000224204	0.000811872
GO:0008016	regulation of heart contraction	30	5	0.000224204	0.000811872
GO:0048821	erythrocyte development	30	5	0.000224204	0.000811872
GO:0045793	positive regulation of cell size	17	4	0.000242969	0.000862985
GO:0045600	positive regulation of fat cell differentiation	66	7	0.000241627	0.000862985
GO:0046827	positive regulation of protein export from nucleus	17	4	0.000242969	0.000862985
GO:0002244	hematopoietic progenitor cell differentiation	110	9	0.00024234	0.000862985
GO:0045471	response to ethanol	47	6	0.000242113	0.000862985
GO:1900153	positive regulation of nuclear-transcribed mRNA catabolic process, deadenylation-dependent decay	17	4	0.000242969	0.000862985
GO:0071385	cellular response to glucocorticoid stimulus	17	4	0.000242969	0.000862985
GO:0050796	regulation of insulin secretion	47	6	0.000242113	0.000862985
GO:0030521	androgen receptor signaling pathway	17	4	0.000242969	0.000862985
GO:1905564	positive regulation of vascular endothelial cell proliferation	17	4	0.000242969	0.000862985
GO:0009314	response to radiation	17	4	0.000242969	0.000862985
GO:0003084	positive regulation of systemic arterial blood pressure	17	4	0.000242969	0.000862985
GO:0060041	retina development in camera-type eye	88	8	0.000259437	0.00092001
GO:0045662	negative regulation of myoblast differentiation	31	5	0.000263196	0.000928904
GO:0007422	peripheral nervous system development	31	5	0.000263196	0.000928904
GO:0061436	establishment of skin barrier	31	5	0.000263196	0.000928904
GO:0001947	heart looping	67	7	0.000265474	0.000933983
GO:0021987	cerebral cortex development	67	7	0.000265474	0.000933983
GO:0006906	vesicle fusion	48	6	0.000272327	0.000956579
GO:0031641	regulation of myelination	32	5	0.000307128	0.00106091
GO:0033617	mitochondrial cytochrome c oxidase assembly	32	5	0.000307128	0.00106091
GO:0006839	mitochondrial transport	18	4	0.000307745	0.00106091
GO:0048854	brain morphogenesis	32	5	0.000307128	0.00106091
GO:0032212	positive regulation of telomere maintenance via telomerase	32	5	0.000307128	0.00106091
GO:0010761	fibroblast migration	18	4	0.000307745	0.00106091
GO:0043409	negative regulation of MAPK cascade	32	5	0.000307128	0.00106091
GO:0033344	cholesterol efflux	49	6	0.000305422	0.00106091
GO:0045596	negative regulation of cell differentiation	49	6	0.000305422	0.00106091
GO:0060213	positive regulation of nuclear-transcribed mRNA poly(A) tail shortening	18	4	0.000307745	0.00106091
GO:0006686	sphingomyelin biosynthetic process	18	4	0.000307745	0.00106091
GO:0008209	androgen metabolic process	18	4	0.000307745	0.00106091
GO:0055088	lipid homeostasis	50	6	0.000341588	0.00116496
GO:0048469	cell maturation	50	6	0.000341588	0.00116496
GO:0071300	cellular response to retinoic acid	50	6	0.000341588	0.00116496
GO:0048015	phosphatidylinositol-mediated signaling	50	6	0.000341588	0.00116496
GO:0051930	regulation of sensory perception of pain	50	6	0.000341588	0.00116496
GO:0055007	cardiac muscle cell differentiation	50	6	0.000341588	0.00116496
GO:0042832	defense response to protozoan	50	6	0.000341588	0.00116496
GO:0007517	muscle organ development	70	7	0.000348571	0.00118695
GO:0048535	lymph node development	33	5	0.000356394	0.00121174
GO:0045747	positive regulation of Notch signaling pathway	51	6	0.000381021	0.00127643
GO:0042059	negative regulation of epidermal growth factor receptor signaling pathway	19	4	0.000384019	0.00127643
GO:0030970	retrograde protein transport, ER to cytosol	19	4	0.000384019	0.00127643
GO:0001921	positive regulation of receptor recycling	19	4	0.000384019	0.00127643
GO:0045184	establishment of protein localization	51	6	0.000381021	0.00127643
GO:0097178	ruffle assembly	19	4	0.000384019	0.00127643
GO:0008217	regulation of blood pressure	71	7	0.00038048	0.00127643
GO:0046889	positive regulation of lipid biosynthetic process	19	4	0.000384019	0.00127643
GO:0007097	nuclear migration	19	4	0.000384019	0.00127643
GO:0006956	complement activation	19	4	0.000384019	0.00127643
GO:1902894	negative regulation of pri-miRNA transcription by RNA polymerase II	19	4	0.000384019	0.00127643
GO:1904754	positive regulation of vascular associated smooth muscle cell migration	19	4	0.000384019	0.00127643
GO:0015909	long-chain fatty acid transport	19	4	0.000384019	0.00127643
GO:0032434	regulation of proteasomal ubiquitin-dependent protein catabolic process	19	4	0.000384019	0.00127643
GO:0032147	activation of protein kinase activity	51	6	0.000381021	0.00127643
GO:0010951	negative regulation of endopeptidase activity	94	8	0.000407106	0.00134915
GO:0065003	protein-containing complex assembly	94	8	0.000407106	0.00134915
GO:0006783	heme biosynthetic process	34	5	0.000411406	0.00135734
GO:0042311	vasodilation	34	5	0.000411406	0.00135734
GO:0051928	positive regulation of calcium ion transport	34	5	0.000411406	0.00135734
GO:0048488	synaptic vesicle endocytosis	72	7	0.000414682	0.00136612
GO:0010507	negative regulation of autophagy	52	6	0.000423921	0.00139449
GO:0045071	negative regulation of viral genome replication	53	6	0.000470496	0.00151531
GO:0010820	positive regulation of T cell chemotaxis	20	4	0.000472897	0.00151531
GO:0006809	nitric oxide biosynthetic process	20	4	0.000472897	0.00151531
GO:0008333	endosome to lysosome transport	53	6	0.000470496	0.00151531
GO:0042493	response to drug	146	10	0.000470132	0.00151531
GO:0070528	protein kinase C signaling	20	4	0.000472897	0.00151531
GO:0010667	negative regulation of cardiac muscle cell apoptotic process	35	5	0.000472585	0.00151531
GO:0045088	regulation of innate immune response	20	4	0.000472897	0.00151531
GO:0016926	protein desumoylation	20	4	0.000472897	0.00151531
GO:0034142	toll-like receptor 4 signaling pathway	20	4	0.000472897	0.00151531
GO:0050892	intestinal absorption	20	4	0.000472897	0.00151531
GO:0018108	peptidyl-tyrosine phosphorylation	96	8	0.00046929	0.00151531
GO:0006986	response to unfolded protein	53	6	0.000470496	0.00151531
GO:0051493	regulation of cytoskeleton organization	20	4	0.000472897	0.00151531
GO:0030595	leukocyte chemotaxis	20	4	0.000472897	0.00151531
GO:0007052	mitotic spindle organization	53	6	0.000470496	0.00151531
GO:0045089	positive regulation of innate immune response	35	5	0.000472585	0.00151531
GO:0051443	positive regulation of ubiquitin-protein transferase activity	20	4	0.000472897	0.00151531
GO:0001782	B cell homeostasis	36	5	0.000540365	0.00172406
GO:0001774	microglial cell activation	36	5	0.000540365	0.00172406
GO:0070371	ERK1 and ERK2 cascade	36	5	0.000540365	0.00172406
GO:0001817	regulation of cytokine production	55	6	0.000575533	0.00180523
GO:0008210	estrogen metabolic process	21	4	0.0005755	0.00180523
GO:0043254	regulation of protein-containing complex assembly	21	4	0.0005755	0.00180523
GO:0051000	positive regulation of nitric-oxide synthase activity	21	4	0.0005755	0.00180523
GO:0001953	negative regulation of cell-matrix adhesion	21	4	0.0005755	0.00180523
GO:0045429	positive regulation of nitric oxide biosynthetic process	55	6	0.000575533	0.00180523
GO:0006622	protein targeting to lysosome	21	4	0.0005755	0.00180523
GO:0032609	interferon-gamma production	21	4	0.0005755	0.00180523
GO:0007584	response to nutrient	21	4	0.0005755	0.00180523
GO:0031098	stress-activated protein kinase signaling cascade	21	4	0.0005755	0.00180523
GO:2000648	positive regulation of stem cell proliferation	21	4	0.0005755	0.00180523
GO:1903204	negative regulation of oxidative stress-induced neuron death	21	4	0.0005755	0.00180523
GO:0048714	positive regulation of oligodendrocyte differentiation	37	5	0.000615188	0.0019269
GO:0030307	positive regulation of cell growth	100	8	0.00061676	0.00192911
GO:0001755	neural crest cell migration	56	6	0.000634438	0.00197608
GO:0035458	cellular response to interferon-beta	56	6	0.000634438	0.00197608
GO:0045597	positive regulation of cell differentiation	56	6	0.000634438	0.00197608
GO:1901215	negative regulation of neuron death	78	7	0.000674889	0.0020962
GO:0001932	regulation of protein phosphorylation	78	7	0.000674889	0.0020962
GO:0043537	negative regulation of blood vessel endothelial cell migration	22	4	0.00069296	0.00212273
GO:0090050	positive regulation of cell migration involved in sprouting angiogenesis	22	4	0.00069296	0.00212273
GO:0061136	regulation of proteasomal protein catabolic process	22	4	0.00069296	0.00212273
GO:0031954	positive regulation of protein autophosphorylation	22	4	0.00069296	0.00212273
GO:0007041	lysosomal transport	22	4	0.00069296	0.00212273
GO:0044772	mitotic cell cycle phase transition	22	4	0.00069296	0.00212273
GO:0008299	isoprenoid biosynthetic process	22	4	0.00069296	0.00212273
GO:0021591	ventricular system development	22	4	0.00069296	0.00212273
GO:0030050	vesicle transport along actin filament	22	4	0.00069296	0.00212273
GO:0060252	positive regulation of glial cell proliferation	22	4	0.00069296	0.00212273
GO:0031333	negative regulation of protein-containing complex assembly	38	5	0.000697509	0.00212328
GO:0071560	cellular response to transforming growth factor beta stimulus	57	6	0.000697908	0.00212328
GO:0050768	negative regulation of neurogenesis	38	5	0.000697509	0.00212328
GO:0048709	oligodendrocyte differentiation	38	5	0.000697509	0.00212328
GO:0071333	cellular response to glucose stimulus	57	6	0.000697908	0.00212328
GO:0022008	neurogenesis	79	7	0.00072863	0.00221372
GO:0007169	transmembrane receptor protein tyrosine kinase signaling pathway	128	9	0.000737993	0.00223912
GO:0031648	protein destabilization	58	6	0.000766178	0.00231831
GO:0007157	heterophilic cell-cell adhesion via plasma membrane cell adhesion molecules	58	6	0.000766178	0.00231831
GO:0046330	positive regulation of JNK cascade	104	8	0.000799534	0.00241596
GO:2000406	positive regulation of T cell migration	23	4	0.000826417	0.00246707
GO:0030220	platelet formation	23	4	0.000826417	0.00246707
GO:0045667	regulation of osteoblast differentiation	23	4	0.000826417	0.00246707
GO:2000573	positive regulation of DNA biosynthetic process	23	4	0.000826417	0.00246707
GO:1903672	positive regulation of sprouting angiogenesis	23	4	0.000826417	0.00246707
GO:1901741	positive regulation of myoblast fusion	23	4	0.000826417	0.00246707
GO:0050918	positive chemotaxis	23	4	0.000826417	0.00246707
GO:0070932	histone H3 deacetylation	23	4	0.000826417	0.00246707
GO:0014902	myotube differentiation	23	4	0.000826417	0.00246707
GO:0030216	keratinocyte differentiation	59	6	0.00083949	0.00249939
GO:0051289	protein homotetramerization	59	6	0.00083949	0.00249939
GO:0002931	response to ischemia	40	5	0.000886509	0.00262884
GO:0051491	positive regulation of filopodium assembly	40	5	0.000886509	0.00262884
GO:0015914	phospholipid transport	40	5	0.000886509	0.00262884
GO:0030890	positive regulation of B cell proliferation	60	6	0.00091809	0.00271525
GO:0032024	positive regulation of insulin secretion	60	6	0.00091809	0.00271525
GO:0001659	temperature homeostasis	24	4	0.000977017	0.00287426
GO:1902430	negative regulation of amyloid-beta formation	24	4	0.000977017	0.00287426
GO:0035196	production of miRNAs involved in gene silencing by miRNA	24	4	0.000977017	0.00287426
GO:0033198	response to ATP	24	4	0.000977017	0.00287426
GO:0048167	regulation of synaptic plasticity	61	6	0.00100223	0.00294455
GO:0043473	pigmentation	62	6	0.00109217	0.00320455
GO:2001234	negative regulation of apoptotic signaling pathway	42	5	0.00111117	0.00325174
GO:0045664	regulation of neuron differentiation	42	5	0.00111117	0.00325174
GO:0050910	detection of mechanical stimulus involved in sensory perception of sound	25	4	0.00114591	0.0033142
GO:1904706	negative regulation of vascular associated smooth muscle cell proliferation	25	4	0.00114591	0.0033142
GO:0002687	positive regulation of leukocyte migration	25	4	0.00114591	0.0033142
GO:0050850	positive regulation of calcium-mediated signaling	25	4	0.00114591	0.0033142
GO:0002437	inflammatory response to antigenic stimulus	25	4	0.00114591	0.0033142
GO:0060261	positive regulation of transcription initiation from RNA polymerase II promoter	25	4	0.00114591	0.0033142
GO:0032695	negative regulation of interleukin-12 production	25	4	0.00114591	0.0033142
GO:0006893	Golgi to plasma membrane transport	25	4	0.00114591	0.0033142
GO:0070555	response to interleukin-1	25	4	0.00114591	0.0033142
GO:0007605	sensory perception of sound	319	15	0.0011922	0.00344362
GO:0019827	stem cell population maintenance	86	7	0.0012063	0.00347532
GO:0060021	roof of mouth development	86	7	0.0012063	0.00347532
GO:0032543	mitochondrial translation	43	5	0.0012381	0.00354858
GO:0045930	negative regulation of mitotic cell cycle	43	5	0.0012381	0.00354858
GO:0050873	brown fat cell differentiation	43	5	0.0012381	0.00354858
GO:0001835	blastocyst hatching	43	5	0.0012381	0.00354858
GO:0006878	cellular copper ion homeostasis	26	4	0.00133423	0.00380451
GO:0006368	transcription elongation from RNA polymerase II promoter	26	4	0.00133423	0.00380451
GO:0014003	oligodendrocyte development	26	4	0.00133423	0.00380451
GO:0009117	nucleotide metabolic process	26	4	0.00133423	0.00380451
GO:0048873	homeostasis of number of cells within a tissue	44	5	0.00137542	0.00391697
GO:0034446	substrate adhesion-dependent cell spreading	65	6	0.00139939	0.00398012
GO:0070588	calcium ion transmembrane transport	114	8	0.00145055	0.00412038
GO:0030032	lamellipodium assembly	45	5	0.00152365	0.00430059
GO:0051781	positive regulation of cell division	45	5	0.00152365	0.00430059
GO:0007616	long-term memory	45	5	0.00152365	0.00430059
GO:0030100	regulation of endocytosis	45	5	0.00152365	0.00430059
GO:0030574	collagen catabolic process	45	5	0.00152365	0.00430059
GO:0001894	tissue homeostasis	27	4	0.00154312	0.00431725
GO:0060441	epithelial tube branching involved in lung morphogenesis	27	4	0.00154312	0.00431725
GO:1902004	positive regulation of amyloid-beta formation	27	4	0.00154312	0.00431725
GO:0060425	lung morphogenesis	27	4	0.00154312	0.00431725
GO:0016973	poly(A)+ mRNA export from nucleus	27	4	0.00154312	0.00431725
GO:0016601	Rac protein signal transduction	27	4	0.00154312	0.00431725
GO:0009791	post-embryonic development	115	8	0.00153375	0.00431725
GO:0030010	establishment of cell polarity	46	5	0.00168329	0.0047035
GO:0006139	nucleobase-containing compound metabolic process	28	4	0.00177372	0.00493144
GO:0061484	hematopoietic stem cell homeostasis	28	4	0.00177372	0.00493144
GO:0030837	negative regulation of actin filament polymerization	28	4	0.00177372	0.00493144
GO:0043044	ATP-dependent chromatin remodeling	28	4	0.00177372	0.00493144
GO:0006911	phagocytosis, engulfment	174	10	0.00179344	0.00498003
GO:0008202	steroid metabolic process	118	8	0.00180623	0.00500309
GO:0000724	double-strand break repair via homologous recombination	118	8	0.00180623	0.00500309
GO:0097009	energy homeostasis	47	5	0.00185486	0.00513139
GO:0034613	cellular protein localization	93	7	0.0019001	0.00525003
GO:0010875	positive regulation of cholesterol efflux	29	4	0.00202716	0.0055597
GO:0046488	phosphatidylinositol metabolic process	29	4	0.00202716	0.0055597
GO:0046628	positive regulation of insulin receptor signaling pathway	29	4	0.00202716	0.0055597
GO:2000377	regulation of reactive oxygen species metabolic process	29	4	0.00202716	0.0055597
GO:0030900	forebrain development	94	7	0.00202023	0.0055597
GO:0099072	regulation of postsynaptic membrane neurotransmitter receptor levels	29	4	0.00202716	0.0055597
GO:0071364	cellular response to epidermal growth factor stimulus	48	5	0.00203887	0.00557126
GO:0007032	endosome organization	48	5	0.00203887	0.00557126
GO:0043330	response to exogenous dsRNA	48	5	0.00203887	0.00557126
GO:0007416	synapse assembly	70	6	0.00205254	0.00560172
GO:0120163	negative regulation of cold-induced thermogenesis	49	5	0.00223586	0.00606487
GO:0051209	release of sequestered calcium ion into cytosol	49	5	0.00223586	0.00606487
GO:0046326	positive regulation of glucose import	49	5	0.00223586	0.00606487
GO:0006605	protein targeting	49	5	0.00223586	0.00606487
GO:0006414	translational elongation	49	5	0.00223586	0.00606487
GO:0048844	artery morphogenesis	30	4	0.00230453	0.00619831
GO:0001825	blastocyst formation	30	4	0.00230453	0.00619831
GO:0001944	vasculature development	30	4	0.00230453	0.00619831
GO:0048260	positive regulation of receptor-mediated endocytosis	30	4	0.00230453	0.00619831
GO:0045663	positive regulation of myoblast differentiation	30	4	0.00230453	0.00619831
GO:0051016	barbed-end actin filament capping	30	4	0.00230453	0.00619831
GO:1900273	positive regulation of long-term synaptic potentiation	30	4	0.00230453	0.00619831
GO:0000082	G1/S transition of mitotic cell cycle	72	6	0.00236981	0.00635851
GO:0009790	embryo development	72	6	0.00236981	0.00635851
GO:0006612	protein targeting to membrane	50	5	0.00244633	0.00650894
GO:0007281	germ cell development	50	5	0.00244633	0.00650894
GO:0007346	regulation of mitotic cell cycle	50	5	0.00244633	0.00650894
GO:0006890	retrograde vesicle-mediated transport, Golgi to endoplasmic reticulum	50	5	0.00244633	0.00650894
GO:0051592	response to calcium ion	50	5	0.00244633	0.00650894
GO:0071230	cellular response to amino acid stimulus	152	9	0.00244194	0.00650894
GO:0050772	positive regulation of axonogenesis	50	5	0.00244633	0.00650894
GO:0097186	amelogenesis	15	3	0.00254388	0.00666498
GO:0051223	regulation of protein transport	15	3	0.00254388	0.00666498
GO:0002260	lymphocyte homeostasis	15	3	0.00254388	0.00666498
GO:0009083	branched-chain amino acid catabolic process	15	3	0.00254388	0.00666498
GO:0070544	histone H3-K36 demethylation	15	3	0.00254388	0.00666498
GO:0048711	positive regulation of astrocyte differentiation	15	3	0.00254388	0.00666498
GO:0032933	SREBP signaling pathway	15	3	0.00254388	0.00666498
GO:0061051	positive regulation of cell growth involved in cardiac muscle cell development	15	3	0.00254388	0.00666498
GO:0090331	negative regulation of platelet aggregation	15	3	0.00254388	0.00666498
GO:0031103	axon regeneration	15	3	0.00254388	0.00666498
GO:2001022	positive regulation of response to DNA damage stimulus	15	3	0.00254388	0.00666498
GO:0061709	reticulophagy	15	3	0.00254388	0.00666498
GO:2001241	positive regulation of extrinsic apoptotic signaling pathway in absence of ligand	15	3	0.00254388	0.00666498
GO:0043408	regulation of MAPK cascade	31	4	0.00260695	0.00679823
GO:2000179	positive regulation of neural precursor cell proliferation	31	4	0.00260695	0.00679823
GO:0050868	negative regulation of T cell activation	31	4	0.00260695	0.00679823
GO:1900745	positive regulation of p38MAPK cascade	31	4	0.00260695	0.00679823
GO:0048536	spleen development	51	5	0.00267082	0.00695663
GO:0030217	T cell differentiation	52	5	0.00290985	0.00757038
GO:1900017	positive regulation of cytokine production involved in inflammatory response	32	4	0.0029355	0.00759275
GO:0031214	biomineral tissue development	32	4	0.0029355	0.00759275
GO:0006693	prostaglandin metabolic process	32	4	0.0029355	0.00759275
GO:0061025	membrane fusion	32	4	0.0029355	0.00759275
GO:0051881	regulation of mitochondrial membrane potential	32	4	0.0029355	0.00759275
GO:0051122	hepoxilin biosynthetic process	16	3	0.00308741	0.00782214
GO:0010918	positive regulation of mitochondrial membrane potential	16	3	0.00308741	0.00782214
GO:0032736	positive regulation of interleukin-13 production	16	3	0.00308741	0.00782214
GO:0048667	cell morphogenesis involved in neuron differentiation	16	3	0.00308741	0.00782214
GO:0016242	negative regulation of macroautophagy	16	3	0.00308741	0.00782214
GO:0090557	establishment of endothelial intestinal barrier	16	3	0.00308741	0.00782214
GO:1903543	positive regulation of exosomal secretion	16	3	0.00308741	0.00782214
GO:0007034	vacuolar transport	16	3	0.00308741	0.00782214
GO:0001731	formation of translation preinitiation complex	16	3	0.00308741	0.00782214
GO:0018401	peptidyl-proline hydroxylation to 4-hydroxy-L-proline	16	3	0.00308741	0.00782214
GO:0045445	myoblast differentiation	16	3	0.00308741	0.00782214
GO:0060395	SMAD protein signal transduction	101	7	0.00303364	0.00782214
GO:0036444	calcium import into the mitochondrion	16	3	0.00308741	0.00782214
GO:0006405	RNA export from nucleus	16	3	0.00308741	0.00782214
GO:0043691	reverse cholesterol transport	16	3	0.00308741	0.00782214
GO:0006734	NADH metabolic process	16	3	0.00308741	0.00782214
GO:0005979	regulation of glycogen biosynthetic process	16	3	0.00308741	0.00782214
GO:2001223	negative regulation of neuron migration	16	3	0.00308741	0.00782214
GO:0090090	negative regulation of canonical Wnt signaling pathway	189	10	0.00326453	0.00826148
GO:0030148	sphingolipid biosynthetic process	33	4	0.00329124	0.00828202
GO:0043392	negative regulation of DNA binding	33	4	0.00329124	0.00828202
GO:0030001	metal ion transport	33	4	0.00329124	0.00828202
GO:0033137	negative regulation of peptidyl-serine phosphorylation	33	4	0.00329124	0.00828202
GO:0048843	negative regulation of axon extension involved in axon guidance	33	4	0.00329124	0.00828202
GO:0007162	negative regulation of cell adhesion	54	5	0.00343365	0.0086209
GO:0090307	mitotic spindle assembly	54	5	0.00343365	0.0086209
GO:0000070	mitotic sister chromatid segregation	34	4	0.00367522	0.00907725
GO:0005980	glycogen catabolic process	17	3	0.00369693	0.00907725
GO:0070542	response to fatty acid	17	3	0.00369693	0.00907725
GO:0051497	negative regulation of stress fiber assembly	34	4	0.00367522	0.00907725
GO:0030520	intracellular estrogen receptor signaling pathway	17	3	0.00369693	0.00907725
GO:0045059	positive thymic T cell selection	17	3	0.00369693	0.00907725
GO:0048009	insulin-like growth factor receptor signaling pathway	17	3	0.00369693	0.00907725
GO:0042987	amyloid precursor protein catabolic process	17	3	0.00369693	0.00907725
GO:0030330	DNA damage response, signal transduction by p53 class mediator	17	3	0.00369693	0.00907725
GO:0006825	copper ion transport	17	3	0.00369693	0.00907725
GO:0003016	respiratory system process	17	3	0.00369693	0.00907725
GO:0019933	cAMP-mediated signaling	34	4	0.00367522	0.00907725
GO:0032886	regulation of microtubule-based process	17	3	0.00369693	0.00907725
GO:0032717	negative regulation of interleukin-8 production	17	3	0.00369693	0.00907725
GO:0048589	developmental growth	34	4	0.00367522	0.00907725
GO:0001706	endoderm formation	17	3	0.00369693	0.00907725
GO:0032233	positive regulation of actin filament bundle assembly	17	3	0.00369693	0.00907725
GO:0000387	spliceosomal snRNP assembly	34	4	0.00367522	0.00907725
GO:0061045	negative regulation of wound healing	17	3	0.00369693	0.00907725
GO:1903427	negative regulation of reactive oxygen species biosynthetic process	17	3	0.00369693	0.00907725
GO:0070936	protein K48-linked ubiquitination	79	6	0.00377582	0.00926073
GO:0006260	DNA replication	133	8	0.00378958	0.00928426
GO:0009968	negative regulation of signal transduction	56	5	0.00402191	0.00982105
GO:0001568	blood vessel development	80	6	0.00401826	0.00982105
GO:0019722	calcium-mediated signaling	80	6	0.00401826	0.00982105
GO:0015721	bile acid and bile salt transport	35	4	0.00408846	0.00997262
GO:0007338	single fertilization	81	6	0.00427202	0.010409
GO:2001256	regulation of store-operated calcium entry	18	3	0.00437477	0.0104985
GO:0019229	regulation of vasoconstriction	18	3	0.00437477	0.0104985
GO:0035641	locomotory exploration behavior	18	3	0.00437477	0.0104985
GO:0033690	positive regulation of osteoblast proliferation	18	3	0.00437477	0.0104985
GO:0001501	skeletal system development	136	8	0.00433541	0.0104985
GO:0099173	postsynapse organization	18	3	0.00437477	0.0104985
GO:0051764	actin crosslink formation	18	3	0.00437477	0.0104985
GO:0032897	negative regulation of viral transcription	18	3	0.00437477	0.0104985
GO:0030194	positive regulation of blood coagulation	18	3	0.00437477	0.0104985
GO:0043249	erythrocyte maturation	18	3	0.00437477	0.0104985
GO:0040015	negative regulation of multicellular organism growth	18	3	0.00437477	0.0104985
GO:0009749	response to glucose	57	5	0.00434153	0.0104985
GO:0051090	regulation of DNA-binding transcription factor activity	18	3	0.00437477	0.0104985
GO:0045741	positive regulation of epidermal growth factor-activated receptor activity	18	3	0.00437477	0.0104985
GO:0048147	negative regulation of fibroblast proliferation	36	4	0.00453197	0.0108059
GO:0048870	cell motility	36	4	0.00453197	0.0108059
GO:0031295	T cell costimulation	36	4	0.00453197	0.0108059
GO:0006913	nucleocytoplasmic transport	36	4	0.00453197	0.0108059
GO:0043001	Golgi to plasma membrane protein transport	36	4	0.00453197	0.0108059
GO:0043523	regulation of neuron apoptotic process	36	4	0.00453197	0.0108059
GO:0001916	positive regulation of T cell mediated cytotoxicity	58	5	0.00467883	0.0111322
GO:0045494	photoreceptor cell maintenance	58	5	0.00467883	0.0111322
GO:0070372	regulation of ERK1 and ERK2 cascade	37	4	0.00500673	0.0118114
GO:0071479	cellular response to ionizing radiation	37	4	0.00500673	0.0118114
GO:0008643	carbohydrate transport	37	4	0.00500673	0.0118114
GO:0030041	actin filament polymerization	37	4	0.00500673	0.0118114
GO:1900182	positive regulation of protein localization to nucleus	37	4	0.00500673	0.0118114
GO:0007259	receptor signaling pathway via JAK-STAT	37	4	0.00500673	0.0118114
GO:0070527	platelet aggregation	37	4	0.00500673	0.0118114
GO:0050775	positive regulation of dendrite morphogenesis	37	4	0.00500673	0.0118114
GO:0043508	negative regulation of JUN kinase activity	19	3	0.00512304	0.0119216
GO:2000249	regulation of actin cytoskeleton reorganization	19	3	0.00512304	0.0119216
GO:0042417	dopamine metabolic process	19	3	0.00512304	0.0119216
GO:0010447	response to acidic pH	19	3	0.00512304	0.0119216
GO:0021542	dentate gyrus development	19	3	0.00512304	0.0119216
GO:0035909	aorta morphogenesis	19	3	0.00512304	0.0119216
GO:0090181	regulation of cholesterol metabolic process	19	3	0.00512304	0.0119216
GO:0032740	positive regulation of interleukin-17 production	19	3	0.00512304	0.0119216
GO:0051014	actin filament severing	19	3	0.00512304	0.0119216
GO:0002021	response to dietary excess	19	3	0.00512304	0.0119216
GO:0006590	thyroid hormone generation	19	3	0.00512304	0.0119216
GO:0061028	establishment of endothelial barrier	19	3	0.00512304	0.0119216
GO:0007625	grooming behavior	19	3	0.00512304	0.0119216
GO:0003151	outflow tract morphogenesis	60	5	0.00540852	0.0125728
GO:0030168	platelet activation	38	4	0.0055137	0.012804
GO:1904355	positive regulation of telomere capping	20	3	0.00594365	0.0135472
GO:0032402	melanosome transport	20	3	0.00594365	0.0135472
GO:0071157	negative regulation of cell cycle arrest	20	3	0.00594365	0.0135472
GO:0007405	neuroblast proliferation	20	3	0.00594365	0.0135472
GO:0030278	regulation of ossification	20	3	0.00594365	0.0135472
GO:0030048	actin filament-based movement	20	3	0.00594365	0.0135472
GO:0030490	maturation of SSU-rRNA	20	3	0.00594365	0.0135472
GO:1903827	regulation of cellular protein localization	20	3	0.00594365	0.0135472
GO:0032968	positive regulation of transcription elongation from RNA polymerase II promoter	20	3	0.00594365	0.0135472
GO:2000773	negative regulation of cellular senescence	20	3	0.00594365	0.0135472
GO:0032611	interleukin-1 beta production	20	3	0.00594365	0.0135472
GO:0030198	extracellular matrix organization	206	10	0.00594932	0.0135472
GO:0048546	digestive tract morphogenesis	20	3	0.00594365	0.0135472
GO:0000245	spliceosomal complex assembly	20	3	0.00594365	0.0135472
GO:0042692	muscle cell differentiation	20	3	0.00594365	0.0135472
GO:0051156	glucose 6-phosphate metabolic process	20	3	0.00594365	0.0135472
GO:0009048	dosage compensation by inactivation of X chromosome	20	3	0.00594365	0.0135472
GO:0045824	negative regulation of innate immune response	20	3	0.00594365	0.0135472
GO:0033120	positive regulation of RNA splicing	20	3	0.00594365	0.0135472
GO:0045739	positive regulation of DNA repair	40	4	0.00662795	0.015031
GO:0042327	positive regulation of phosphorylation	40	4	0.00662795	0.015031
GO:0051453	regulation of intracellular pH	40	4	0.00662795	0.015031
GO:0045777	positive regulation of blood pressure	40	4	0.00662795	0.015031
GO:0031145	anaphase-promoting complex-dependent catabolic process	21	3	0.00683834	0.0153209
GO:0048678	response to axon injury	21	3	0.00683834	0.0153209
GO:0045019	negative regulation of nitric oxide biosynthetic process	21	3	0.00683834	0.0153209
GO:0042176	regulation of protein catabolic process	21	3	0.00683834	0.0153209
GO:0008154	actin polymerization or depolymerization	21	3	0.00683834	0.0153209
GO:1900016	negative regulation of cytokine production involved in inflammatory response	21	3	0.00683834	0.0153209
GO:0050709	negative regulation of protein secretion	21	3	0.00683834	0.0153209
GO:0007076	mitotic chromosome condensation	21	3	0.00683834	0.0153209
GO:0050921	positive regulation of chemotaxis	21	3	0.00683834	0.0153209
GO:0050872	white fat cell differentiation	21	3	0.00683834	0.0153209
GO:0032700	negative regulation of interleukin-17 production	21	3	0.00683834	0.0153209
GO:0098974	postsynaptic actin cytoskeleton organization	21	3	0.00683834	0.0153209
GO:0007420	brain development	211	10	0.00699972	0.0156667
GO:0051496	positive regulation of stress fiber assembly	64	5	0.0071025	0.0158808
GO:0042113	B cell activation	41	4	0.00723701	0.0161653
GO:0010466	negative regulation of peptidase activity	119	7	0.00740894	0.0165328
GO:0042475	odontogenesis of dentin-containing tooth	65	5	0.00757776	0.0168926
GO:0007088	regulation of mitotic nuclear division	22	3	0.00780867	0.0172348
GO:2000036	regulation of stem cell population maintenance	22	3	0.00780867	0.0172348
GO:2000045	regulation of G1/S transition of mitotic cell cycle	22	3	0.00780867	0.0172348
GO:1990126	retrograde transport, endosome to plasma membrane	22	3	0.00780867	0.0172348
GO:0051899	membrane depolarization	22	3	0.00780867	0.0172348
GO:0010666	positive regulation of cardiac muscle cell apoptotic process	22	3	0.00780867	0.0172348
GO:0006352	DNA-templated transcription, initiation	22	3	0.00780867	0.0172348
GO:0008584	male gonad development	120	7	0.0077435	0.0172348
GO:0035584	calcium-mediated signaling using intracellular calcium source	22	3	0.00780867	0.0172348
GO:0060324	face development	22	3	0.00780867	0.0172348
GO:0045595	regulation of cell differentiation	42	4	0.00788184	0.0173619
GO:0016573	histone acetylation	42	4	0.00788184	0.0173619
GO:0042147	retrograde transport, endosome to Golgi	92	6	0.00789912	0.0173827
GO:0017157	regulation of exocytosis	43	4	0.00856324	0.01877
GO:0001837	epithelial to mesenchymal transition	43	4	0.00856324	0.01877
GO:0006284	base-excision repair	43	4	0.00856324	0.01877
GO:0003281	ventricular septum development	43	4	0.00856324	0.01877
GO:0030879	mammary gland development	67	5	0.00859377	0.0187999
GO:0030199	collagen fibril organization	67	5	0.00859377	0.0187999
GO:2000059	negative regulation of ubiquitin-dependent protein catabolic process	23	3	0.008856	0.0191665
GO:0006476	protein deacetylation	23	3	0.008856	0.0191665
GO:0002028	regulation of sodium ion transport	23	3	0.008856	0.0191665
GO:2001224	positive regulation of neuron migration	23	3	0.008856	0.0191665
GO:0045821	positive regulation of glycolytic process	23	3	0.008856	0.0191665
GO:1990403	embryonic brain development	23	3	0.008856	0.0191665
GO:0001779	natural killer cell differentiation	23	3	0.008856	0.0191665
GO:0061564	axon development	23	3	0.008856	0.0191665
GO:0007212	dopamine receptor signaling pathway	23	3	0.008856	0.0191665
GO:0099151	regulation of postsynaptic density assembly	23	3	0.008856	0.0191665
GO:0045779	negative regulation of bone resorption	23	3	0.008856	0.0191665
GO:0051216	cartilage development	95	6	0.00918655	0.0198626
GO:0051225	spindle assembly	44	4	0.00928203	0.0200301
GO:0071902	positive regulation of protein serine/threonine kinase activity	44	4	0.00928203	0.0200301
GO:0006334	nucleosome assembly	96	6	0.00964711	0.0207777
GO:0007596	blood coagulation	96	6	0.00964711	0.0207777
GO:0033674	positive regulation of kinase activity	69	5	0.00970023	0.0208719
GO:0034314	Arp2/3 complex-mediated actin nucleation	24	3	0.00998157	0.0212108
GO:0045598	regulation of fat cell differentiation	24	3	0.00998157	0.0212108
GO:0002281	macrophage activation involved in immune response	24	3	0.00998157	0.0212108
GO:0031290	retinal ganglion cell axon guidance	24	3	0.00998157	0.0212108
GO:0018279	protein N-linked glycosylation via asparagine	24	3	0.00998157	0.0212108
GO:0032148	activation of protein kinase B activity	24	3	0.00998157	0.0212108
GO:0098655	cation transmembrane transport	24	3	0.00998157	0.0212108
GO:0006275	regulation of DNA replication	24	3	0.00998157	0.0212108
GO:0099527	postsynapse to nucleus signaling pathway	24	3	0.00998157	0.0212108
GO:0046907	intracellular transport	24	3	0.00998157	0.0212108
GO:0006937	regulation of muscle contraction	24	3	0.00998157	0.0212108
GO:0050966	detection of mechanical stimulus involved in sensory perception of pain	24	3	0.00998157	0.0212108
GO:0045987	positive regulation of smooth muscle contraction	24	3	0.00998157	0.0212108
GO:0008306	associative learning	45	4	0.0100389	0.0212315
GO:0001578	microtubule bundle formation	45	4	0.0100389	0.0212315
GO:0050919	negative chemotaxis	45	4	0.0100389	0.0212315
GO:0070328	triglyceride homeostasis	45	4	0.0100389	0.0212315
GO:0016925	protein sumoylation	45	4	0.0100389	0.0212315
GO:0001662	behavioral fear response	46	4	0.0108347	0.0228494
GO:0030534	adult behavior	46	4	0.0108347	0.0228494
GO:2000134	negative regulation of G1/S transition of mitotic cell cycle	46	4	0.0108347	0.0228494
GO:0006626	protein targeting to mitochondrion	25	3	0.0111864	0.0234357
GO:0090398	cellular senescence	25	3	0.0111864	0.0234357
GO:0032874	positive regulation of stress-activated MAPK cascade	25	3	0.0111864	0.0234357
GO:0048598	embryonic morphogenesis	25	3	0.0111864	0.0234357
GO:0010801	negative regulation of peptidyl-threonine phosphorylation	25	3	0.0111864	0.0234357
GO:0002026	regulation of the force of heart contraction	25	3	0.0111864	0.0234357
GO:0043149	stress fiber assembly	25	3	0.0111864	0.0234357
GO:0048666	neuron development	72	5	0.0115374	0.0241483
GO:0000086	G2/M transition of mitotic cell cycle	47	4	0.01167	0.0243801
GO:0061512	protein localization to cilium	47	4	0.01167	0.0243801
GO:0046325	negative regulation of glucose import	26	3	0.0124715	0.0258363
GO:0034620	cellular response to unfolded protein	26	3	0.0124715	0.0258363
GO:0060337	type I interferon signaling pathway	26	3	0.0124715	0.0258363
GO:0061024	membrane organization	26	3	0.0124715	0.0258363
GO:0006491	N-glycan processing	26	3	0.0124715	0.0258363
GO:0042474	middle ear morphogenesis	26	3	0.0124715	0.0258363
GO:0050900	leukocyte migration	26	3	0.0124715	0.0258363
GO:0045862	positive regulation of proteolysis	26	3	0.0124715	0.0258363
GO:0060218	hematopoietic stem cell differentiation	26	3	0.0124715	0.0258363
GO:0046856	phosphatidylinositol dephosphorylation	48	4	0.0125456	0.0259416
GO:0046627	negative regulation of insulin receptor signaling pathway	48	4	0.0125456	0.0259416
GO:0034220	ion transmembrane transport	74	5	0.0128855	0.0266198
GO:0030030	cell projection organization	198	9	0.0131474	0.0271357
GO:0007626	locomotory behavior	133	7	0.0131698	0.0271567
GO:0007163	establishment or maintenance of cell polarity	49	4	0.013462	0.0277079
GO:0016575	histone deacetylation	49	4	0.013462	0.0277079
GO:0060716	labyrinthine layer blood vessel development	27	3	0.0138376	0.0283237
GO:0006376	mRNA splice site selection	27	3	0.0138376	0.0283237
GO:0051568	histone H3-K4 methylation	27	3	0.0138376	0.0283237
GO:0019433	triglyceride catabolic process	27	3	0.0138376	0.0283237
GO:0022604	regulation of cell morphogenesis	27	3	0.0138376	0.0283237
GO:0048593	camera-type eye morphogenesis	27	3	0.0138376	0.0283237
GO:0010506	regulation of autophagy	76	5	0.0143362	0.0293175
GO:0040018	positive regulation of multicellular organism growth	50	4	0.0144199	0.0294346
GO:0042149	cellular response to glucose starvation	50	4	0.0144199	0.0294346
GO:0003333	amino acid transmembrane transport	28	3	0.0152852	0.0310585
GO:0035904	aorta development	28	3	0.0152852	0.0310585
GO:0045070	positive regulation of viral genome replication	28	3	0.0152852	0.0310585
GO:0030500	regulation of bone mineralization	28	3	0.0152852	0.0310585
GO:0006998	nuclear envelope organization	28	3	0.0152852	0.0310585
GO:0030182	neuron differentiation	204	9	0.015688	0.0318479
GO:0030514	negative regulation of BMP signaling pathway	78	5	0.0158925	0.0322337
GO:0010975	regulation of neuron projection development	52	4	0.0164624	0.0333288
GO:0001657	ureteric bud development	52	4	0.0164624	0.0333288
GO:0042476	odontogenesis	29	3	0.016815	0.0338274
GO:0030261	chromosome condensation	29	3	0.016815	0.0338274
GO:0002639	positive regulation of immunoglobulin production	29	3	0.016815	0.0338274
GO:1903861	positive regulation of dendrite extension	29	3	0.016815	0.0338274
GO:0030279	negative regulation of ossification	29	3	0.016815	0.0338274
GO:0046579	positive regulation of Ras protein signal transduction	29	3	0.016815	0.0338274
GO:0070498	interleukin-1-mediated signaling pathway	29	3	0.016815	0.0338274
GO:0001558	regulation of cell growth	53	4	0.0175479	0.0352383
GO:0045786	negative regulation of cell cycle	53	4	0.0175479	0.0352383
GO:0002092	positive regulation of receptor internalization	30	3	0.0184273	0.0368711
GO:0046580	negative regulation of Ras protein signal transduction	30	3	0.0184273	0.0368711
GO:0000186	activation of MAPKK activity	30	3	0.0184273	0.0368711
GO:0055010	ventricular cardiac muscle tissue morphogenesis	30	3	0.0184273	0.0368711
GO:0001658	branching involved in ureteric bud morphogenesis	54	4	0.0186771	0.0372705
GO:0051480	regulation of cytosolic calcium ion concentration	54	4	0.0186771	0.0372705
GO:0048477	oogenesis	54	4	0.0186771	0.0372705
GO:0006814	sodium ion transport	144	7	0.0195423	0.0389622
GO:0061178	regulation of insulin secretion involved in cellular response to glucose stimulus	31	3	0.0201223	0.0399753
GO:0006826	iron ion transport	31	3	0.0201223	0.0399753
GO:0006820	anion transport	31	3	0.0201223	0.0399753
GO:1904262	negative regulation of TORC1 signaling	31	3	0.0201223	0.0399753
GO:0035023	regulation of Rho protein signal transduction	83	5	0.0202644	0.0402217
GO:0043966	histone H3 acetylation	56	4	0.0210678	0.0417791
GO:0043393	regulation of protein binding	32	3	0.0219002	0.0432374
GO:0002009	morphogenesis of an epithelium	32	3	0.0219002	0.0432374
GO:0048169	regulation of long-term neuronal synaptic plasticity	32	3	0.0219002	0.0432374
GO:0035024	negative regulation of Rho protein signal transduction	32	3	0.0219002	0.0432374
GO:0071480	cellular response to gamma radiation	32	3	0.0219002	0.0432374
GO:0060048	cardiac muscle contraction	57	4	0.0223301	0.0440471
GO:0006891	intra-Golgi vesicle-mediated transport	33	3	0.0237611	0.0467044
GO:0008053	mitochondrial fusion	33	3	0.0237611	0.0467044
GO:0030318	melanocyte differentiation	33	3	0.0237611	0.0467044
GO:0003148	outflow tract septum morphogenesis	33	3	0.0237611	0.0467044
GO:0099560	synaptic membrane adhesion	59	4	0.0249906	0.0490777

## Sheet: GO-BP_detail
Gene Set Name	Gene Id	Gene Symbol	Description
GO:0006412	19951	Rpl32	ribosomal protein L32
GO:0006412	107733	Mrpl41	mitochondrial ribosomal protein L41
GO:0006412	20042	Rps12	ribosomal protein S12
GO:0006412	27367	Rpl3	ribosomal protein L3
GO:0006412	269261	Rpl12	ribosomal protein L12
GO:0006412	19899	Rpl18	ribosomal protein L18
GO:0006412	16785	Rpsa	ribosomal protein SA
GO:0006412	114641	Rpl31	ribosomal protein L31
GO:0006412	225363	Etf1	eukaryotic translation termination factor 1
GO:0006412	67115	Rpl14	ribosomal protein L14
GO:0006412	320806	Gfm2	G elongation factor, mitochondrial 2
GO:0006412	67160	Eef1g	eukaryotic translation elongation factor 1 gamma
GO:0006412	20103	Rps5	ribosomal protein S5
GO:0006412	100503670	Rpl5	ribosomal protein L5
GO:0006412	19921	Rpl19	ribosomal protein L19
GO:0006412	27267	Cars	cysteinyl-tRNA synthetase
GO:0006412	65019	Rpl23	ribosomal protein L23
GO:0006412	67427	Rps20	ribosomal protein S20
GO:0006412	66489	Rpl35	ribosomal protein L35
GO:0006412	223691	Eif3l	eukaryotic translation initiation factor 3, subunit L
GO:0006412	78294	Rps27a	ribosomal protein S27A
GO:0006412	66845	Mrpl33	mitochondrial ribosomal protein L33
GO:0006412	20054	Rps15	ribosomal protein S15
GO:0006412	19989	Rpl7	ribosomal protein L7
GO:0006412	20918	Eif1	eukaryotic translation initiation factor 1
GO:0006412	20116	Rps8	ribosomal protein S8
GO:0006412	76808	Rpl18a	ribosomal protein L18A
GO:0006412	67891	Rpl4	ribosomal protein L4
GO:0006412	66085	Eif3f	eukaryotic translation initiation factor 3, subunit F
GO:0006412	20084	Rps18	ribosomal protein S18
GO:0006412	68052	Rps13	ribosomal protein S13
GO:0006412	20068	Rps17	ribosomal protein S17
GO:0006412	14109	Fau	Finkel-Biskis-Reilly murine sarcoma virus (FBR-MuSV) ubiquitously expressed (fox derived)
GO:0006412	13684	Eif4e	eukaryotic translation initiation factor 4E
GO:0006412	19944	Rpl29	ribosomal protein L29
GO:0006412	66480	Rpl15	ribosomal protein L15
GO:0006412	14694	Rack1	receptor for activated C kinase 1
GO:0006412	22121	Rpl13a	ribosomal protein L13A
GO:0006412	27395	Mrpl15	mitochondrial ribosomal protein L15
GO:0006412	66292	Mrps21	mitochondrial ribosomal protein S21
GO:0006412	319195	Rpl17	ribosomal protein L17
GO:0006412	19933	Rpl21	ribosomal protein L21
GO:0006412	27397	Mrpl17	mitochondrial ribosomal protein L17
GO:0006412	19988	Rpl6	ribosomal protein L6
GO:0006412	66656	Eef1d	eukaryotic translation elongation factor 1 delta (guanine nucleotide exchange protein)
GO:0006412	66481	Rps21	ribosomal protein S21
GO:0006412	66407	Mrps15	mitochondrial ribosomal protein S15
GO:0006412	26451	Rpl27a	ribosomal protein L27A
GO:0006412	66475	Rps23	ribosomal protein S23
GO:0006412	54127	Rps28	ribosomal protein S28
GO:0006412	27207	Rps11	ribosomal protein S11
GO:0006412	11651	Akt1	thymoma viral proto-oncogene 1
GO:0006412	67025	Rpl11	ribosomal protein L11
GO:0006412	68193	Rpl24	ribosomal protein L24
GO:0006412	20005	Rpl9	ribosomal protein L9
GO:0006412	270106	Rpl13	ribosomal protein L13
GO:0006412	20091	Rps3a1	ribosomal protein S3A1
GO:0006412	19981	Rpl37a	ribosomal protein L37a
GO:0006412	20102	Rps4x	ribosomal protein S4, X-linked
GO:0006412	20088	Rps24	ribosomal protein S24
GO:0006412	19943	Rpl28	ribosomal protein L28
GO:0006412	20055	Rps16	ribosomal protein S16
GO:0006412	67945	Rpl41	ribosomal protein L41
GO:0006412	55949	Eef1b2	eukaryotic translation elongation factor 1 beta 2
GO:0006412	54217	Rpl36	ribosomal protein L36
GO:0006412	13629	Eef2	eukaryotic translation elongation factor 2
GO:0006412	217869	Eif5	eukaryotic translation initiation factor 5
GO:0006412	16898	Rps2	ribosomal protein S2
GO:0006412	110954	Rpl10	ribosomal protein L10
GO:0006412	67941	Rps27l	ribosomal protein S27-like
GO:0006412	27050	Rps3	ribosomal protein S3
GO:0006412	73830	Eif3k	eukaryotic translation initiation factor 3, subunit K
GO:0006954	12505	Cd44	CD44 antigen
GO:0006954	13205	Ddx3x	DEAD/H (Asp-Glu-Ala-Asp/His) box polypeptide 3, X-linked
GO:0006954	17164	Mapkapk2	MAP kinase-activated protein kinase 2
GO:0006954	16889	Lipa	lysosomal acid lipase A
GO:0006954	20296	Ccl2	chemokine (C-C motif) ligand 2
GO:0006954	19224	Ptgs1	prostaglandin-endoperoxide synthase 1
GO:0006954	83430	Il23a	interleukin 23, alpha subunit p19
GO:0006954	229898	Gbp5	guanylate binding protein 5
GO:0006954	24088	Tlr2	toll-like receptor 2
GO:0006954	99138	Stard7	START domain containing 7
GO:0006954	20969	Sdc1	syndecan 1
GO:0006954	20306	Ccl7	chemokine (C-C motif) ligand 7
GO:0006954	12273	C5ar1	complement component 5a receptor 1
GO:0006954	20201	S100a8	S100 calcium binding protein A8 (calgranulin A)
GO:0006954	330122	Cxcl3	chemokine (C-X-C motif) ligand 3
GO:0006954	20293	Ccl12	chemokine (C-C motif) ligand 12
GO:0006954	19696	Rel	reticuloendotheliosis oncogene
GO:0006954	12267	C3ar1	complement component 3a receptor 1
GO:0006954	12628	Cfh	complement component factor h
GO:0006954	216799	Nlrp3	NLR family, pyrin domain containing 3
GO:0006954	70747	Tspan2	tetraspanin 2
GO:0006954	13057	Cyba	cytochrome b-245, alpha polypeptide
GO:0006954	216850	Kdm6b	KDM1 lysine (K)-specific demethylase 6B
GO:0006954	18807	Pld3	phospholipase D family, member 3
GO:0006954	18439	P2rx7	purinergic receptor P2X, ligand-gated ion channel, 7
GO:0006954	12977	Csf1	colony stimulating factor 1 (macrophage)
GO:0006954	15945	Cxcl10	chemokine (C-X-C motif) ligand 10
GO:0006954	20310	Cxcl2	chemokine (C-X-C motif) ligand 2
GO:0006954	16365	Acod1	aconitate decarboxylase 1
GO:0006954	19217	Ptger2	prostaglandin E receptor 2 (subtype EP2)
GO:0006954	54199	Ccrl2	chemokine (C-C motif) receptor-like 2
GO:0006954	66222	Serpinb1a	serine (or cysteine) peptidase inhibitor, clade B, member 1a
GO:0006954	11689	Alox5	arachidonate 5-lipoxygenase
GO:0006954	17969	Ncf1	neutrophil cytosolic factor 1
GO:0006954	16172	Il17ra	interleukin 17 receptor A
GO:0006954	230787	Themis2	thymocyte selection associated family member 2
GO:0006954	18761	Prkcq	protein kinase C, theta
GO:0006954	18707	Pik3cd	phosphatidylinositol-4,5-bisphosphate 3-kinase catalytic subunit delta
GO:0006954	14825	Cxcl1	chemokine (C-X-C motif) ligand 1
GO:0006954	18173	Slc11a1	solute carrier family 11 (proton-coupled divalent metal ion transporters), member 1
GO:0006954	27060	Tcirg1	T cell, immune regulator 1, ATPase, H+ transporting, lysosomal V0 protein A3
GO:0006954	80859	Nfkbiz	nuclear factor of kappa light polypeptide gene enhancer in B cells inhibitor, zeta
GO:0006954	20848	Stat3	signal transducer and activator of transcription 3
GO:0006954	171285	Havcr2	hepatitis A virus cellular receptor 2
GO:0006954	108078	Olr1	oxidized low density lipoprotein (lectin-like) receptor 1
GO:0006954	12363	Casp4	caspase 4, apoptosis-related cysteine peptidase
GO:0006954	12475	Cd14	CD14 antigen
GO:0006954	20303	Ccl4	chemokine (C-C motif) ligand 4
GO:0006954	18024	Nfe2l2	nuclear factor, erythroid derived 2, like 2
GO:0006954	20305	Ccl6	chemokine (C-C motif) ligand 6
GO:0006954	19204	Ptafr	platelet-activating factor receptor
GO:0006954	56744	Pf4	platelet factor 4
GO:0006954	16181	Il1rn	interleukin 1 receptor antagonist
GO:0006954	14728	Lilrb4a	leukocyte immunoglobulin-like receptor, subfamily B, member 4A
GO:0006954	13058	Cybb	cytochrome b-245, beta polypeptide
GO:0006954	97165	Hmgb2	high mobility group box 2
GO:0006954	18823	Plp1	proteolipid protein (myelin) 1
GO:0006954	20202	S100a9	S100 calcium binding protein A9 (calgranulin B)
GO:0006954	16423	Cd47	CD47 antigen (Rh-related antigen, integrin-associated signal transducer)
GO:0006954	208449	Sgms1	sphingomyelin synthase 1
GO:0006954	26362	Axl	AXL receptor tyrosine kinase
GO:0006954	20308	Ccl9	chemokine (C-C motif) ligand 9
GO:0006954	12774	Ccr5	chemokine (C-C motif) receptor 5
GO:0006954	279572	Tlr13	toll-like receptor 13
GO:0006954	170743	Tlr7	toll-like receptor 7
GO:0006954	19697	Rela	v-rel reticuloendotheliosis viral oncogene homolog A (avian)
GO:0006954	57914	Crlf2	cytokine receptor-like factor 2
GO:0006954	11651	Akt1	thymoma viral proto-oncogene 1
GO:0002376	68713	Ifitm1	interferon induced transmembrane protein 1
GO:0002376	60533	Cd274	CD274 antigen
GO:0002376	279572	Tlr13	toll-like receptor 13
GO:0002376	170743	Tlr7	toll-like receptor 7
GO:0002376	26362	Axl	AXL receptor tyrosine kinase
GO:0002376	69769	Tnfaip8l2	tumor necrosis factor, alpha-induced protein 8-like 2
GO:0002376	26440	Psma1	proteasome (prosome, macropain) subunit, alpha type 1
GO:0002376	20202	S100a9	S100 calcium binding protein A9 (calgranulin B)
GO:0002376	72162	Dhx36	DEAH (Asp-Glu-Ala-His) box polypeptide 36
GO:0002376	240873	Tnfsf18	tumor necrosis factor (ligand) superfamily, member 18
GO:0002376	11537	Cfd	complement factor D (adipsin)
GO:0002376	97165	Hmgb2	high mobility group box 2
GO:0002376	81702	Ankrd17	ankyrin repeat domain 17
GO:0002376	18636	Cfp	complement factor properdin
GO:0002376	80876	Ifitm2	interferon induced transmembrane protein 2
GO:0002376	12523	Cd84	CD84 antigen
GO:0002376	75234	Rnf19b	ring finger protein 19B
GO:0002376	108078	Olr1	oxidized low density lipoprotein (lectin-like) receptor 1
GO:0002376	12363	Casp4	caspase 4, apoptosis-related cysteine peptidase
GO:0002376	12475	Cd14	CD14 antigen
GO:0002376	16453	Jak3	Janus kinase 3
GO:0002376	12261	C1qbp	complement component 1, q subcomponent binding protein
GO:0002376	54445	Unc93b1	unc-93 homolog B1, TLR signaling regulator
GO:0002376	16149	Cd74	CD74 antigen (invariant polypeptide of major histocompatibility complex, class II antigen-associated)
GO:0002376	171285	Havcr2	hepatitis A virus cellular receptor 2
GO:0002376	16854	Lgals3	lectin, galactose binding, soluble 3
GO:0002376	65972	Ifi30	interferon gamma inducible protein 30
GO:0002376	16362	Irf1	interferon regulatory factor 1
GO:0002376	71481	Alpk1	alpha-kinase 1
GO:0002376	12260	C1qb	complement component 1, q subcomponent, beta polypeptide
GO:0002376	78781	Zc3hav1	zinc finger CCCH type, antiviral 1
GO:0002376	235626	Setd2	SET domain containing 2
GO:0002376	230787	Themis2	thymocyte selection associated family member 2
GO:0002376	18707	Pik3cd	phosphatidylinositol-4,5-bisphosphate 3-kinase catalytic subunit delta
GO:0002376	18761	Prkcq	protein kinase C, theta
GO:0002376	71514	Sfpq	splicing factor proline/glutamine rich (polypyrimidine tract binding protein associated)
GO:0002376	16172	Il17ra	interleukin 17 receptor A
GO:0002376	54131	Irf3	interferon regulatory factor 3
GO:0002376	22177	Tyrobp	TYRO protein tyrosine kinase binding protein
GO:0002376	16988	Lst1	leukocyte specific transcript 1
GO:0002376	23962	Oasl2	2'-5' oligoadenylate synthetase-like 2
GO:0002376	12525	Cd8a	CD8 antigen, alpha chain
GO:0002376	74136	Sec14l1	SEC14-like lipid binding 1
GO:0002376	71586	Ifih1	interferon induced with helicase C domain 1
GO:0002376	16365	Acod1	aconitate decarboxylase 1
GO:0002376	18807	Pld3	phospholipase D family, member 3
GO:0002376	12977	Csf1	colony stimulating factor 1 (macrophage)
GO:0002376	26410	Map3k8	mitogen-activated protein kinase kinase kinase 8
GO:0002376	13169	Dbnl	drebrin-like
GO:0002376	12628	Cfh	complement component factor h
GO:0002376	192231	Hexim1	hexamethylene bis-acetamide inducible 1
GO:0002376	216799	Nlrp3	NLR family, pyrin domain containing 3
GO:0002376	20201	S100a8	S100 calcium binding protein A8 (calgranulin A)
GO:0002376	16800	Arhgef2	rho/rac guanine nucleotide exchange factor (GEF) 2
GO:0002376	192656	Ripk2	receptor (TNFRSF)-interacting serine-threonine kinase 2
GO:0002376	12262	C1qc	complement component 1, q subcomponent, C chain
GO:0002376	66878	Riok3	RIO kinase 3
GO:0002376	67040	Ddx17	DEAD (Asp-Glu-Ala-Asp) box polypeptide 17
GO:0002376	13733	Adgre1	adhesion G protein-coupled receptor E1
GO:0002376	24088	Tlr2	toll-like receptor 2
GO:0002376	20351	Sema4a	sema domain, immunoglobulin domain (Ig), transmembrane domain (TM) and short cytoplasmic domain, (semaphorin) 4A
GO:0002376	16331	Inpp5d	inositol polyphosphate-5-phosphatase D
GO:0002376	83430	Il23a	interleukin 23, alpha subunit p19
GO:0002376	229898	Gbp5	guanylate binding protein 5
GO:0002376	17474	Clec4d	C-type lectin domain family 4, member d
GO:0002376	217370	Cybc1	cytochrome b 245 chaperone 1
GO:0002376	50723	Icosl	icos ligand
GO:0002376	18412	Sqstm1	sequestosome 1
GO:0002376	54725	Cadm1	cell adhesion molecule 1
GO:0002376	12259	C1qa	complement component 1, q subcomponent, alpha polypeptide
GO:0002376	14127	Fcer1g	Fc receptor, IgE, high affinity I, gamma polypeptide
GO:0002376	16363	Irf2	interferon regulatory factor 2
GO:0002376	13205	Ddx3x	DEAD/H (Asp-Glu-Ala-Asp/His) box polypeptide 3, X-linked
GO:0002376	16912	Psmb9	proteasome (prosome, macropain) subunit, beta type 9 (large multifunctional peptidase 2)
GO:0002376	246746	Cd300lf	CD300 molecule like family member F
GO:0006979	108737	Oxsr1	oxidative-stress responsive 1
GO:0006979	21672	Prdx2	peroxiredoxin 2
GO:0006979	11927	Atox1	antioxidant 1 copper chaperone
GO:0006979	11757	Prdx3	peroxiredoxin 3
GO:0006979	19173	Psmb5	proteasome (prosome, macropain) subunit, beta type 5
GO:0006979	13010	Cst3	cystatin C
GO:0006979	20656	Sod2	superoxide dismutase 2, mitochondrial
GO:0006979	18477	Prdx1	peroxiredoxin 1
GO:0006979	14778	Gpx3	glutathione peroxidase 3
GO:0006979	225887	Ndufs8	NADH:ubiquinone oxidoreductase core subunit S8
GO:0006979	53381	Prdx4	peroxiredoxin 4
GO:0006979	15368	Hmox1	heme oxygenase 1
GO:0006979	68943	Pink1	PTEN induced putative kinase 1
GO:0006979	56338	Txnip	thioredoxin interacting protein
GO:0006979	54683	Prdx5	peroxiredoxin 5
GO:0006979	15926	Idh1	isocitrate dehydrogenase 1 (NADP+), soluble
GO:0006979	50493	Txnrd1	thioredoxin reductase 1
GO:0006979	13819	Epas1	endothelial PAS domain protein 1
GO:0006979	67130	Ndufa6	NADH:ubiquinone oxidoreductase subunit A6
GO:0006979	18033	Nfkb1	nuclear factor of kappa light polypeptide gene enhancer in B cells 1, p105
GO:0006979	14775	Gpx1	glutathione peroxidase 1
GO:0006979	19224	Ptgs1	prostaglandin-endoperoxide synthase 1
GO:0006979	108954	Ppp1r15b	protein phosphatase 1, regulatory subunit 15B
GO:0006979	14381	G6pdx	glucose-6-phosphate dehydrogenase X-linked
GO:0006979	11816	Apoe	apolipoprotein E
GO:0030335	12767	Cxcr4	chemokine (C-X-C motif) receptor 4
GO:0030335	18823	Plp1	proteolipid protein (myelin) 1
GO:0030335	16403	Itga6	integrin alpha 6
GO:0030335	11491	Adam17	a disintegrin and metallopeptidase domain 17
GO:0030335	60533	Cd274	CD274 antigen
GO:0030335	320664	Cass4	Cas scaffolding protein family member 4
GO:0030335	56644	Clec7a	C-type lectin domain family 7, member a
GO:0030335	20352	Sema4b	sema domain, immunoglobulin domain (Ig), transmembrane domain (TM) and short cytoplasmic domain, (semaphorin) 4B
GO:0030335	20315	Cxcl12	chemokine (C-X-C motif) ligand 12
GO:0030335	14726	Pdpn	podoplanin
GO:0030335	16412	Itgb1	integrin beta 1 (fibronectin receptor beta)
GO:0030335	14538	Gcnt2	glucosaminyl (N-acetyl) transferase 2, I-branching enzyme
GO:0030335	15200	Hbegf	heparin-binding EGF-like growth factor
GO:0030335	20848	Stat3	signal transducer and activator of transcription 3
GO:0030335	11674	Aldoa	aldolase A, fructose-bisphosphate
GO:0030335	13132	Dab2	disabled 2, mitogen-responsive phosphoprotein
GO:0030335	76509	Plet1	placenta expressed transcript 1
GO:0030335	18591	Pdgfb	platelet derived growth factor, B polypeptide
GO:0030335	20656	Sod2	superoxide dismutase 2, mitochondrial
GO:0030335	18707	Pik3cd	phosphatidylinositol-4,5-bisphosphate 3-kinase catalytic subunit delta
GO:0030335	14824	Grn	granulin
GO:0030335	16411	Itgax	integrin alpha X
GO:0030335	15945	Cxcl10	chemokine (C-X-C motif) ligand 10
GO:0030335	12977	Csf1	colony stimulating factor 1 (macrophage)
GO:0030335	26921	Map4k4	mitogen-activated protein kinase kinase kinase kinase 4
GO:0030335	16402	Itga5	integrin alpha 5 (fibronectin receptor alpha)
GO:0030335	14678	Gnai2	guanine nucleotide binding protein (G protein), alpha inhibiting 2
GO:0030335	237860	Ssh2	slingshot protein phosphatase 2
GO:0030335	18003	Nedd9	neural precursor cell expressed, developmentally down-regulated gene 9
GO:0030335	11855	Arhgap5	Rho GTPase activating protein 5
GO:0030335	18550	Furin	furin (paired basic amino acid cleaving enzyme)
GO:0030335	12267	C3ar1	complement component 3a receptor 1
GO:0030335	14254	Flt1	FMS-like tyrosine kinase 1
GO:0030335	18222	Numb	NUMB endocytic adaptor protein
GO:0030335	17916	Myo1f	myosin IF
GO:0030335	14694	Rack1	receptor for activated C kinase 1
GO:0030335	353310	Zfp703	zinc finger protein 703
GO:0030335	20351	Sema4a	sema domain, immunoglobulin domain (Ig), transmembrane domain (TM) and short cytoplasmic domain, (semaphorin) 4A
GO:0030335	93695	Gpnmb	glycoprotein (transmembrane) nmb
GO:0030335	107589	Mylk	myosin, light polypeptide kinase
GO:0030335	16000	Igf1	insulin-like growth factor 1
GO:0030593	14825	Cxcl1	chemokine (C-X-C motif) ligand 1
GO:0030593	16854	Lgals3	lectin, galactose binding, soluble 3
GO:0030593	20303	Ccl4	chemokine (C-C motif) ligand 4
GO:0030593	20305	Ccl6	chemokine (C-C motif) ligand 6
GO:0030593	56744	Pf4	platelet factor 4
GO:0030593	12215	Bsg	basigin
GO:0030593	20202	S100a9	S100 calcium binding protein A9 (calgranulin B)
GO:0030593	20308	Ccl9	chemokine (C-C motif) ligand 9
GO:0030593	20750	Spp1	secreted phosphoprotein 1
GO:0030593	14127	Fcer1g	Fc receptor, IgE, high affinity I, gamma polypeptide
GO:0030593	20296	Ccl2	chemokine (C-C motif) ligand 2
GO:0030593	19035	Ppib	peptidylprolyl isomerase B
GO:0030593	16414	Itgb2	integrin beta 2
GO:0030593	20306	Ccl7	chemokine (C-C motif) ligand 7
GO:0030593	12273	C5ar1	complement component 5a receptor 1
GO:0030593	330122	Cxcl3	chemokine (C-X-C motif) ligand 3
GO:0030593	20293	Ccl12	chemokine (C-C motif) ligand 12
GO:0030593	20201	S100a8	S100 calcium binding protein A8 (calgranulin A)
GO:0030593	15945	Cxcl10	chemokine (C-X-C motif) ligand 10
GO:0030593	20310	Cxcl2	chemokine (C-X-C motif) ligand 2
GO:0008380	230257	Ptbp3	polypyrimidine tract binding protein 3
GO:0008380	15387	Hnrnpk	heterogeneous nuclear ribonucleoprotein K
GO:0008380	72935	Ddx41	DEAD (Asp-Glu-Ala-Asp) box polypeptide 41
GO:0008380	20639	Snrpb2	U2 small nuclear ribonucleoprotein B
GO:0008380	225027	Srsf7	serine/arginine-rich splicing factor 7
GO:0008380	19383	Raly	hnRNP-associated with lethal yellow
GO:0008380	233908	Fus	fused in sarcoma
GO:0008380	53379	Hnrnpa2b1	heterogeneous nuclear ribonucleoprotein A2/B1
GO:0008380	28036	Larp7	La ribonucleoprotein domain family, member 7
GO:0008380	20383	Srsf3	serine/arginine-rich splicing factor 3
GO:0008380	20658	Son	Son DNA binding protein
GO:0008380	66921	Prpf38b	PRP38 pre-mRNA processing factor 38 (yeast) domain containing B
GO:0008380	71514	Sfpq	splicing factor proline/glutamine rich (polypyrimidine tract binding protein associated)
GO:0008380	212880	Ddx46	DEAD (Asp-Glu-Ala-Asp) box polypeptide 46
GO:0008380	117198	Ivns1abp	influenza virus NS1A binding protein
GO:0008380	20643	Snrpe	small nuclear ribonucleoprotein E
GO:0008380	107686	Snrpd2	small nuclear ribonucleoprotein D2
GO:0008380	66935	Cir1	corepressor interacting with RBPJ, 1
GO:0008380	12261	C1qbp	complement component 1, q subcomponent binding protein
GO:0008380	16854	Lgals3	lectin, galactose binding, soluble 3
GO:0008380	76936	Hnrnpm	heterogeneous nuclear ribonucleoprotein M
GO:0008380	20382	Srsf2	serine/arginine-rich splicing factor 2
GO:0008380	18949	Pnn	pinin
GO:0008380	59013	Hnrnph1	heterogeneous nuclear ribonucleoprotein H1
GO:0008380	22668	Sf1	splicing factor 1
GO:0008380	51796	Srrm1	serine/arginine repetitive matrix 1
GO:0008380	15382	Hnrnpa1	heterogeneous nuclear ribonucleoprotein A1
GO:0008380	21681	Alyref	Aly/REF export factor
GO:0008380	81898	Sf3b1	splicing factor 3b, subunit 1
GO:0008380	56070	Tcerg1	transcription elongation regulator 1 (CA150)
GO:0008380	231386	Ythdc1	YTH domain containing 1
GO:0008380	69878	Snrpf	small nuclear ribonucleoprotein polypeptide F
GO:0008380	56403	Syncrip	synaptotagmin binding, cytoplasmic RNA interacting protein
GO:0008380	53817	Ddx39b	DEAD (Asp-Glu-Ala-Asp) box polypeptide 39B
GO:0008380	108121	U2af1	U2 small nuclear ribonucleoprotein auxiliary factor (U2AF) 1
GO:0008380	75956	Srrm2	serine/arginine repetitive matrix 2
GO:0008380	15481	Hspa8	heat shock protein 8
GO:0008380	83486	Rbm5	RNA binding motif protein 5
GO:0008380	67040	Ddx17	DEAD (Asp-Glu-Ala-Asp) box polypeptide 17
GO:0008380	232314	Ppp4r2	protein phosphatase 4, regulatory subunit 2
GO:0008380	22608	Ybx1	Y box protein 1
GO:0008380	69562	Cdk13	cyclin-dependent kinase 13
GO:0008380	51810	Hnrnpu	heterogeneous nuclear ribonucleoprotein U
GO:0008380	20462	Tra2b	transformer 2 beta
GO:0032760	13058	Cybb	cytochrome b-245, beta polypeptide
GO:0032760	12523	Cd84	CD84 antigen
GO:0032760	20303	Ccl4	chemokine (C-C motif) ligand 4
GO:0032760	19204	Ptafr	platelet-activating factor receptor
GO:0032760	56744	Pf4	platelet factor 4
GO:0032760	12774	Ccr5	chemokine (C-C motif) receptor 5
GO:0032760	77125	Il33	interleukin 33
GO:0032760	15510	Hspd1	heat shock protein 1 (chaperonin)
GO:0032760	13202	Ddt	D-dopachrome tautomerase
GO:0032760	15507	Hspb1	heat shock protein 1
GO:0032760	22177	Tyrobp	TYRO protein tyrosine kinase binding protein
GO:0032760	171285	Havcr2	hepatitis A virus cellular receptor 2
GO:0032760	20848	Stat3	signal transducer and activator of transcription 3
GO:0032760	12475	Cd14	CD14 antigen
GO:0032760	16956	Lpl	lipoprotein lipase
GO:0032760	192656	Ripk2	receptor (TNFRSF)-interacting serine-threonine kinase 2
GO:0032760	16800	Arhgef2	rho/rac guanine nucleotide exchange factor (GEF) 2
GO:0032760	71586	Ifih1	interferon induced with helicase C domain 1
GO:0032760	19264	Ptprc	protein tyrosine phosphatase, receptor type, C
GO:0032760	17975	Ncl	nucleolin
GO:0032760	19271	Ptprj	protein tyrosine phosphatase, receptor type, J
GO:0032760	13057	Cyba	cytochrome b-245, alpha polypeptide
GO:0032760	14127	Fcer1g	Fc receptor, IgE, high affinity I, gamma polypeptide
GO:0032760	20296	Ccl2	chemokine (C-C motif) ligand 2
GO:0032760	17164	Mapkapk2	MAP kinase-activated protein kinase 2
GO:0032760	83430	Il23a	interleukin 23, alpha subunit p19
GO:0032760	24088	Tlr2	toll-like receptor 2
GO:0050821	18148	Npm1	nucleophosmin 1
GO:0050821	19035	Ppib	peptidylprolyl isomerase B
GO:0050821	16000	Igf1	insulin-like growth factor 1
GO:0050821	14433	Gapdh	glyceraldehyde-3-phosphate dehydrogenase
GO:0050821	66868	Mfsd1	major facilitator superfamily domain containing 1
GO:0050821	29810	Bag3	BCL2-associated athanogene 3
GO:0050821	56289	Rassf1	Ras association (RalGDS/AF-6) domain family member 1
GO:0050821	16783	Lamp1	lysosomal-associated membrane protein 1
GO:0050821	100503670	Rpl5	ribosomal protein L5
GO:0050821	12955	Cryab	crystallin, alpha B
GO:0050821	11931	Atp1b1	ATPase, Na+/K+ transporting, beta 1 polypeptide
GO:0050821	72344	Usp36	ubiquitin specific peptidase 36
GO:0050821	68943	Pink1	PTEN induced putative kinase 1
GO:0050821	65019	Rpl23	ribosomal protein L23
GO:0050821	14824	Grn	granulin
GO:0050821	15510	Hspd1	heat shock protein 1 (chaperonin)
GO:0050821	18643	Pfn1	profilin 1
GO:0050821	22177	Tyrobp	TYRO protein tyrosine kinase binding protein
GO:0050821	56351	Ptges3	prostaglandin E synthase 3
GO:0050821	16149	Cd74	CD74 antigen (invariant polypeptide of major histocompatibility complex, class II antigen-associated)
GO:0050821	15519	Hsp90aa1	heat shock protein 90, alpha (cytosolic), class A member 1
GO:0050821	22284	Usp9x	ubiquitin specific peptidase 9, X chromosome
GO:0050821	65972	Ifi30	interferon gamma inducible protein 30
GO:0050821	12464	Cct4	chaperonin containing Tcp1, subunit 4 (delta)
GO:0050821	17131	Smad7	SMAD family member 7
GO:0050821	252870	Usp7	ubiquitin specific peptidase 7
GO:0050821	15516	Hsp90ab1	heat shock protein 90 alpha (cytosolic), class B member 1
GO:0050821	215114	Hip1	huntingtin interacting protein 1
GO:0050821	67025	Rpl11	ribosomal protein L11
GO:0050821	12462	Cct3	chaperonin containing Tcp1, subunit 3 (gamma)
GO:0050821	57437	Golga7	golgi autoantigen, golgin subfamily a, 7
GO:0050821	68077	Nop53	NOP53 ribosome biogenesis factor
GO:0016477	11852	Rhob	ras homolog family member B
GO:0016477	13805	Eng	endoglin
GO:0016477	18472	Pafah1b1	platelet-activating factor acetylhydrolase, isoform 1b, subunit 1
GO:0016477	320664	Cass4	Cas scaffolding protein family member 4
GO:0016477	219140	Spata13	spermatogenesis associated 13
GO:0016477	20401	Sh3bp1	SH3-domain binding protein 1
GO:0016477	19261	Sirpa	signal-regulatory protein alpha
GO:0016477	52118	Pvr	poliovirus receptor
GO:0016477	26362	Axl	AXL receptor tyrosine kinase
GO:0016477	12767	Cxcr4	chemokine (C-X-C motif) receptor 4
GO:0016477	14766	Adgrg1	adhesion G protein-coupled receptor G1
GO:0016477	16423	Cd47	CD47 antigen (Rh-related antigen, integrin-associated signal transducer)
GO:0016477	18707	Pik3cd	phosphatidylinositol-4,5-bisphosphate 3-kinase catalytic subunit delta
GO:0016477	23789	Coro1b	coronin, actin binding protein 1B
GO:0016477	360216	Zranb1	zinc finger, RAN-binding domain containing 1
GO:0016477	19143	St14	suppression of tumorigenicity 14 (colon carcinoma)
GO:0016477	15200	Hbegf	heparin-binding EGF-like growth factor
GO:0016477	16412	Itgb1	integrin beta 1 (fibronectin receptor beta)
GO:0016477	22284	Usp9x	ubiquitin specific peptidase 9, X chromosome
GO:0016477	14254	Flt1	FMS-like tyrosine kinase 1
GO:0016477	18186	Nrp1	neuropilin 1
GO:0016477	18003	Nedd9	neural precursor cell expressed, developmentally down-regulated gene 9
GO:0016477	20969	Sdc1	syndecan 1
GO:0016477	13845	Ephb3	Eph receptor B3
GO:0016477	12385	Ctnna1	catenin (cadherin associated protein), alpha 1
GO:0016477	18826	Lcp1	lymphocyte cytosolic protein 1
GO:0016477	104215	Rhoq	ras homolog family member Q
GO:0016477	26554	Cul3	cullin 3
GO:0016477	12505	Cd44	CD44 antigen
GO:0016477	19324	Rab1a	RAB1A, member RAS oncogene family
GO:0016477	11843	Arf4	ADP-ribosylation factor 4
GO:0016477	18704	Pik3c2a	phosphatidylinositol-4-phosphate 3-kinase catalytic subunit type 2 alpha
GO:0016477	16414	Itgb2	integrin beta 2
GO:0016477	20971	Sdc4	syndecan 4
GO:0016477	12512	Cd63	CD63 antigen
GO:0006397	108121	U2af1	U2 small nuclear ribonucleoprotein auxiliary factor (U2AF) 1
GO:0006397	53817	Ddx39b	DEAD (Asp-Glu-Ala-Asp) box polypeptide 39B
GO:0006397	56403	Syncrip	synaptotagmin binding, cytoplasmic RNA interacting protein
GO:0006397	231386	Ythdc1	YTH domain containing 1
GO:0006397	69878	Snrpf	small nuclear ribonucleoprotein polypeptide F
GO:0006397	56070	Tcerg1	transcription elongation regulator 1 (CA150)
GO:0006397	81898	Sf3b1	splicing factor 3b, subunit 1
GO:0006397	21681	Alyref	Aly/REF export factor
GO:0006397	19647	Rbbp6	retinoblastoma binding protein 6, ubiquitin ligase
GO:0006397	15382	Hnrnpa1	heterogeneous nuclear ribonucleoprotein A1
GO:0006397	51796	Srrm1	serine/arginine repetitive matrix 1
GO:0006397	20462	Tra2b	transformer 2 beta
GO:0006397	51810	Hnrnpu	heterogeneous nuclear ribonucleoprotein U
GO:0006397	22608	Ybx1	Y box protein 1
GO:0006397	69562	Cdk13	cyclin-dependent kinase 13
GO:0006397	18747	Prkaca	protein kinase, cAMP dependent, catalytic, alpha
GO:0006397	232314	Ppp4r2	protein phosphatase 4, regulatory subunit 2
GO:0006397	67040	Ddx17	DEAD (Asp-Glu-Ala-Asp) box polypeptide 17
GO:0006397	83486	Rbm5	RNA binding motif protein 5
GO:0006397	75956	Srrm2	serine/arginine repetitive matrix 2
GO:0006397	15481	Hspa8	heat shock protein 8
GO:0006397	28036	Larp7	La ribonucleoprotein domain family, member 7
GO:0006397	53379	Hnrnpa2b1	heterogeneous nuclear ribonucleoprotein A2/B1
GO:0006397	19383	Raly	hnRNP-associated with lethal yellow
GO:0006397	225027	Srsf7	serine/arginine-rich splicing factor 7
GO:0006397	15387	Hnrnpk	heterogeneous nuclear ribonucleoprotein K
GO:0006397	72935	Ddx41	DEAD (Asp-Glu-Ala-Asp) box polypeptide 41
GO:0006397	20639	Snrpb2	U2 small nuclear ribonucleoprotein B
GO:0006397	230257	Ptbp3	polypyrimidine tract binding protein 3
GO:0006397	22668	Sf1	splicing factor 1
GO:0006397	18949	Pnn	pinin
GO:0006397	59013	Hnrnph1	heterogeneous nuclear ribonucleoprotein H1
GO:0006397	20382	Srsf2	serine/arginine-rich splicing factor 2
GO:0006397	269061	Cpsf7	cleavage and polyadenylation specific factor 7
GO:0006397	16854	Lgals3	lectin, galactose binding, soluble 3
GO:0006397	76936	Hnrnpm	heterogeneous nuclear ribonucleoprotein M
GO:0006397	12261	C1qbp	complement component 1, q subcomponent binding protein
GO:0006397	66935	Cir1	corepressor interacting with RBPJ, 1
GO:0006397	12192	Zfp36l1	zinc finger protein 36, C3H type-like 1
GO:0006397	107686	Snrpd2	small nuclear ribonucleoprotein D2
GO:0006397	212880	Ddx46	DEAD (Asp-Glu-Ala-Asp) box polypeptide 46
GO:0006397	20643	Snrpe	small nuclear ribonucleoprotein E
GO:0006397	71514	Sfpq	splicing factor proline/glutamine rich (polypyrimidine tract binding protein associated)
GO:0006397	66921	Prpf38b	PRP38 pre-mRNA processing factor 38 (yeast) domain containing B
GO:0006397	20383	Srsf3	serine/arginine-rich splicing factor 3
GO:0006397	20658	Son	Son DNA binding protein
GO:0032755	19204	Ptafr	platelet-activating factor receptor
GO:0032755	12215	Bsg	basigin
GO:0032755	12774	Ccr5	chemokine (C-C motif) receptor 5
GO:0032755	170743	Tlr7	toll-like receptor 7
GO:0032755	22177	Tyrobp	TYRO protein tyrosine kinase binding protein
GO:0032755	16172	Il17ra	interleukin 17 receptor A
GO:0032755	15510	Hspd1	heat shock protein 1 (chaperonin)
GO:0032755	77125	Il33	interleukin 33
GO:0032755	16956	Lpl	lipoprotein lipase
GO:0032755	16149	Cd74	CD74 antigen (invariant polypeptide of major histocompatibility complex, class II antigen-associated)
GO:0032755	18987	Pou2f2	POU domain, class 2, transcription factor 2
GO:0032755	20848	Stat3	signal transducer and activator of transcription 3
GO:0032755	54445	Unc93b1	unc-93 homolog B1, TLR signaling regulator
GO:0032755	192656	Ripk2	receptor (TNFRSF)-interacting serine-threonine kinase 2
GO:0032755	226421	Rab7b	RAB7B, member RAS oncogene family
GO:0032755	16800	Arhgef2	rho/rac guanine nucleotide exchange factor (GEF) 2
GO:0032755	13057	Cyba	cytochrome b-245, alpha polypeptide
GO:0032755	18439	P2rx7	purinergic receptor P2X, ligand-gated ion channel, 7
GO:0032755	16194	Il6ra	interleukin 6 receptor, alpha
GO:0032755	71586	Ifih1	interferon induced with helicase C domain 1
GO:0032755	17975	Ncl	nucleolin
GO:0032755	17196	Mbp	myelin basic protein
GO:0032755	14127	Fcer1g	Fc receptor, IgE, high affinity I, gamma polypeptide
GO:0032755	21950	Tnfsf9	tumor necrosis factor (ligand) superfamily, member 9
GO:0032755	24088	Tlr2	toll-like receptor 2
GO:0001525	242687	Wasf2	WAS protein family, member 2
GO:0001525	11490	Adam15	a disintegrin and metallopeptidase domain 15 (metargidin)
GO:0001525	14766	Adgrg1	adhesion G protein-coupled receptor G1
GO:0001525	11947	Atp5b	ATP synthase, H+ transporting mitochondrial F1 complex, beta subunit
GO:0001525	13805	Eng	endoglin
GO:0001525	11852	Rhob	ras homolog family member B
GO:0001525	12215	Bsg	basigin
GO:0001525	20416	Shc1	src homology 2 domain-containing transforming protein C1
GO:0001525	69683	Emc10	ER membrane protein complex subunit 10
GO:0001525	22631	Ywhaz	tyrosine 3-monooxygenase/tryptophan 5-monooxygenase activation protein, zeta polypeptide
GO:0001525	15200	Hbegf	heparin-binding EGF-like growth factor
GO:0001525	235626	Setd2	SET domain containing 2
GO:0001525	16476	Jun	jun proto-oncogene
GO:0001525	22346	Vhl	von Hippel-Lindau tumor suppressor
GO:0001525	15368	Hmox1	heme oxygenase 1
GO:0001525	12628	Cfh	complement component factor h
GO:0001525	17975	Ncl	nucleolin
GO:0001525	12306	Anxa2	annexin A2
GO:0001525	239027	Arhgap22	Rho GTPase activating protein 22
GO:0001525	16790	Anpep	alanyl (membrane) aminopeptidase
GO:0001525	21349	Tal1	T cell acute lymphocytic leukemia 1
GO:0001525	13845	Ephb3	Eph receptor B3
GO:0001525	18187	Nrp2	neuropilin 2
GO:0001525	21944	Tnfsf12	tumor necrosis factor (ligand) superfamily, member 12
GO:0001525	14254	Flt1	FMS-like tyrosine kinase 1
GO:0001525	20293	Ccl12	chemokine (C-C motif) ligand 12
GO:0001525	13642	Efnb2	ephrin B2
GO:0001525	18186	Nrp1	neuropilin 1
GO:0001525	17304	Mfge8	milk fat globule-EGF factor 8 protein
GO:0001525	67784	Plxnd1	plexin D1
GO:0001525	21928	Tnfaip2	tumor necrosis factor, alpha-induced protein 2
GO:0001525	20351	Sema4a	sema domain, immunoglobulin domain (Ig), transmembrane domain (TM) and short cytoplasmic domain, (semaphorin) 4A
GO:0001525	13819	Epas1	endothelial PAS domain protein 1
GO:0001525	13713	Elk3	ELK3, member of ETS oncogene family
GO:0001525	18576	Pde3b	phosphodiesterase 3B, cGMP-inhibited
GO:0001525	381823	Apold1	apolipoprotein L domain containing 1
GO:0001525	20296	Ccl2	chemokine (C-C motif) ligand 2
GO:0006886	67511	Tmed9	transmembrane p24 trafficking protein 9
GO:0006886	266781	Snx17	sorting nexin 17
GO:0006886	27061	Bcap31	B cell receptor associated protein 31
GO:0006886	67016	Tbc1d2b	TBC1 domain family, member 2B
GO:0006886	66676	Tmed7	transmembrane p24 trafficking protein 7
GO:0006886	11843	Arf4	ADP-ribosylation factor 4
GO:0006886	19324	Rab1a	RAB1A, member RAS oncogene family
GO:0006886	71310	Tbc1d9	TBC1 domain family, member 9
GO:0006886	68328	Rab13	RAB13, member RAS oncogene family
GO:0006886	75869	Arl5b	ADP-ribosylation factor-like 5B
GO:0006886	67804	Snx2	sorting nexin 2
GO:0006886	67844	Rab32	RAB32, member RAS oncogene family
GO:0006886	69178	Snx5	sorting nexin 5
GO:0006886	19325	Rab10	RAB10, member RAS oncogene family
GO:0006886	68581	Tmed10	transmembrane p24 trafficking protein 10
GO:0006886	11769	Ap1s1	adaptor protein complex AP-1, sigma 1
GO:0006886	13660	Ehd1	EH-domain containing 1
GO:0006886	66212	Sec61b	Sec61 beta subunit
GO:0006886	231834	Snx8	sorting nexin 8
GO:0006886	16149	Cd74	CD74 antigen (invariant polypeptide of major histocompatibility complex, class II antigen-associated)
GO:0006886	223696	Tomm22	translocase of outer mitochondrial membrane 22
GO:0006886	54445	Unc93b1	unc-93 homolog B1, TLR signaling regulator
GO:0006886	11773	Ap2m1	adaptor-related protein complex 2, mu 1 subunit
GO:0006886	19156	Psap	prosaposin
GO:0006886	233726	Ipo7	importin 7
GO:0006886	232910	Ap2s1	adaptor-related protein complex 2, sigma 1 subunit
GO:0006886	56334	Tmed2	transmembrane p24 trafficking protein 2
GO:0006886	11845	Arf6	ADP-ribosylation factor 6
GO:0006886	19332	Rab20	RAB20, member RAS oncogene family
GO:0006886	11861	Arl4a	ADP-ribosylation factor-like 4A
GO:0006886	18195	Nsf	N-ethylmaleimide sensitive fusion protein
GO:0006886	19345	Rab5c	RAB5C, member RAS oncogene family
GO:0006886	217151	Arl5c	ADP-ribosylation factor-like 5C
GO:0006886	56447	Copz1	coatomer protein complex, subunit zeta 1
GO:0006886	16211	Kpnb1	karyopherin (importin) beta 1
GO:0006886	56433	Vps29	VPS29 retromer complex component
GO:0006886	11852	Rhob	ras homolog family member B
GO:0046034	11931	Atp1b1	ATPase, Na+/K+ transporting, beta 1 polypeptide
GO:0046034	11958	Atp5k	ATP synthase, H+ transporting, mitochondrial F1F0 complex, subunit E
GO:0046034	98660	Atp1a2	ATPase, Na+/K+ transporting, alpha 2 polypeptide
GO:0046034	11957	Atp5j	ATP synthase, H+ transporting, mitochondrial F0 complex, subunit F
GO:0046034	12628	Cfh	complement component factor h
GO:0046034	11951	Atp5g1	ATP synthase, H+ transporting, mitochondrial F0 complex, subunit C1 (subunit 9)
GO:0046034	11966	Atp6v1b2	ATPase, H+ transporting, lysosomal V1 subunit B2
GO:0046034	227731	Slc25a25	solute carrier family 25 (mitochondrial carrier, phosphate carrier), member 25
GO:0046034	28080	Atp5o	ATP synthase, H+ transporting, mitochondrial F1 complex, O subunit
GO:0046034	11946	Atp5a1	ATP synthase, H+ transporting, mitochondrial F1 complex, alpha subunit 1
GO:0046034	15481	Hspa8	heat shock protein 8
GO:0046034	71679	Atp5h	ATP synthase, H+ transporting, mitochondrial F0 complex, subunit D
GO:0046034	11717	Ampd3	adenosine monophosphate deaminase 3
GO:0046034	11964	Atp6v1a	ATPase, H+ transporting, lysosomal V1 subunit A
GO:0046034	11637	Ak2	adenylate kinase 2
GO:0046034	57423	Atp5j2	ATP synthase, H+ transporting, mitochondrial F0 complex, subunit F2
GO:0046034	11947	Atp5b	ATP synthase, H+ transporting mitochondrial F1 complex, beta subunit
GO:0046034	80752	Fam20c	family with sequence similarity 20, member C
GO:0046034	27425	Atp5l	ATP synthase, H+ transporting, mitochondrial F0 complex, subunit G
GO:0046034	56248	Ak3	adenylate kinase 3
GO:0070374	24088	Tlr2	toll-like receptor 2
GO:0070374	76089	Rapgef2	Rap guanine nucleotide exchange factor (GEF) 2
GO:0070374	20296	Ccl2	chemokine (C-C motif) ligand 2
GO:0070374	12505	Cd44	CD44 antigen
GO:0070374	14456	Gas6	growth arrest specific 6
GO:0070374	93695	Gpnmb	glycoprotein (transmembrane) nmb
GO:0070374	11816	Apoe	apolipoprotein E
GO:0070374	26417	Mapk3	mitogen-activated protein kinase 3
GO:0070374	14678	Gnai2	guanine nucleotide binding protein (G protein), alpha inhibiting 2
GO:0070374	19264	Ptprc	protein tyrosine phosphatase, receptor type, C
GO:0070374	20293	Ccl12	chemokine (C-C motif) ligand 12
GO:0070374	192656	Ripk2	receptor (TNFRSF)-interacting serine-threonine kinase 2
GO:0070374	12273	C5ar1	complement component 5a receptor 1
GO:0070374	18186	Nrp1	neuropilin 1
GO:0070374	20306	Ccl7	chemokine (C-C motif) ligand 7
GO:0070374	16149	Cd74	CD74 antigen (invariant polypeptide of major histocompatibility complex, class II antigen-associated)
GO:0070374	171285	Havcr2	hepatitis A virus cellular receptor 2
GO:0070374	14538	Gcnt2	glucosaminyl (N-acetyl) transferase 2, I-branching enzyme
GO:0070374	16476	Jun	jun proto-oncogene
GO:0070374	13202	Ddt	D-dopachrome tautomerase
GO:0070374	18591	Pdgfb	platelet derived growth factor, B polypeptide
GO:0070374	11984	Atp6v0c	ATPase, H+ transporting, lysosomal V0 subunit C
GO:0070374	11491	Adam17	a disintegrin and metallopeptidase domain 17
GO:0070374	20308	Ccl9	chemokine (C-C motif) ligand 9
GO:0070374	12767	Cxcr4	chemokine (C-X-C motif) receptor 4
GO:0070374	20315	Cxcl12	chemokine (C-X-C motif) ligand 12
GO:0070374	20416	Shc1	src homology 2 domain-containing transforming protein C1
GO:0070374	20305	Ccl6	chemokine (C-C motif) ligand 6
GO:0070374	15357	Hmgcr	3-hydroxy-3-methylglutaryl-Coenzyme A reductase
GO:0070374	20303	Ccl4	chemokine (C-C motif) ligand 4
GO:0035556	16331	Inpp5d	inositol polyphosphate-5-phosphatase D
GO:0035556	14694	Rack1	receptor for activated C kinase 1
GO:0035556	56289	Rassf1	Ras association (RalGDS/AF-6) domain family member 1
GO:0035556	192292	Nrbp1	nuclear receptor binding protein 1
GO:0035556	17164	Mapkapk2	MAP kinase-activated protein kinase 2
GO:0035556	13205	Ddx3x	DEAD/H (Asp-Glu-Ala-Asp/His) box polypeptide 3, X-linked
GO:0035556	26417	Mapk3	mitogen-activated protein kinase 3
GO:0035556	23797	Akt3	thymoma viral proto-oncogene 3
GO:0035556	26921	Map4k4	mitogen-activated protein kinase kinase kinase kinase 4
GO:0035556	15368	Hmox1	heme oxygenase 1
GO:0035556	232341	Wnk1	WNK lysine deficient protein kinase 1
GO:0035556	68943	Pink1	PTEN induced putative kinase 1
GO:0035556	78889	Wsb1	WD repeat and SOCS box-containing 1
GO:0035556	16800	Arhgef2	rho/rac guanine nucleotide exchange factor (GEF) 2
GO:0035556	14673	Gna12	guanine nucleotide binding protein, alpha 12
GO:0035556	17346	Mknk1	MAP kinase-interacting serine/threonine kinase 1
GO:0035556	19877	Rock1	Rho-associated coiled-coil containing protein kinase 1
GO:0035556	16453	Jak3	Janus kinase 3
GO:0035556	19252	Dusp1	dual specificity phosphatase 1
GO:0035556	22695	Zfp36	zinc finger protein 36
GO:0035556	56193	Plek	pleckstrin
GO:0035556	217944	Rapgef5	Rap guanine nucleotide exchange factor (GEF) 5
GO:0035556	13139	Dgka	diacylglycerol kinase, alpha
GO:0035556	15170	Ptpn6	protein tyrosine phosphatase, non-receptor type 6
GO:0035556	18761	Prkcq	protein kinase C, theta
GO:0035556	18611	Pea15a	phosphoprotein enriched in astrocytes 15A
GO:0035556	15507	Hspb1	heat shock protein 1
GO:0035556	16451	Jak1	Janus kinase 1
GO:0035556	219140	Spata13	spermatogenesis associated 13
GO:0035556	240505	Cdc42bpg	CDC42 binding protein kinase gamma (DMPK-like)
GO:0035556	11651	Akt1	thymoma viral proto-oncogene 1
GO:0035556	108737	Oxsr1	oxidative-stress responsive 1
GO:0035556	78816	Gmip	Gem-interacting protein
GO:0035556	54354	Rassf5	Ras association (RalGDS/AF-6) domain family member 5
GO:0035556	77976	Nuak1	NUAK family, SNF1-like kinase, 1
GO:0035556	16923	Sh2b3	SH2B adaptor protein 3
GO:0035556	232533	Stk38l	serine/threonine kinase 38 like
GO:0035556	20416	Shc1	src homology 2 domain-containing transforming protein C1
GO:0035556	17131	Smad7	SMAD family member 7
GO:0035556	20393	Sgk1	serum/glucocorticoid regulated kinase 1
GO:0002181	76808	Rpl18a	ribosomal protein L18A
GO:0002181	66480	Rpl15	ribosomal protein L15
GO:0002181	19944	Rpl29	ribosomal protein L29
GO:0002181	19899	Rpl18	ribosomal protein L18
GO:0002181	16785	Rpsa	ribosomal protein SA
GO:0002181	114641	Rpl31	ribosomal protein L31
GO:0002181	11837	Rplp0	ribosomal protein, large, P0
GO:0002181	19921	Rpl19	ribosomal protein L19
GO:0002181	20005	Rpl9	ribosomal protein L9
GO:0002181	54217	Rpl36	ribosomal protein L36
GO:0002181	19941	Rpl26	ribosomal protein L26
GO:0002181	19988	Rpl6	ribosomal protein L6
GO:0002181	66481	Rps21	ribosomal protein S21
GO:0002181	319195	Rpl17	ribosomal protein L17
GO:0002181	54127	Rps28	ribosomal protein S28
GO:0002181	66475	Rps23	ribosomal protein S23
GO:0002181	68193	Rpl24	ribosomal protein L24
GO:0002181	67025	Rpl11	ribosomal protein L11
GO:0071346	20306	Ccl7	chemokine (C-C motif) ligand 7
GO:0071346	226421	Rab7b	RAB7B, member RAS oncogene family
GO:0071346	20293	Ccl12	chemokine (C-C motif) ligand 12
GO:0071346	17533	Mrc1	mannose receptor, C type 1
GO:0071346	56403	Syncrip	synaptotagmin binding, cytoplasmic RNA interacting protein
GO:0071346	16365	Acod1	aconitate decarboxylase 1
GO:0071346	12332	Capg	capping protein (actin filament), gelsolin-like
GO:0071346	20296	Ccl2	chemokine (C-C motif) ligand 2
GO:0071346	229898	Gbp5	guanylate binding protein 5
GO:0071346	14433	Gapdh	glyceraldehyde-3-phosphate dehydrogenase
GO:0071346	24088	Tlr2	toll-like receptor 2
GO:0071346	22352	Vim	vimentin
GO:0071346	22320	Vamp8	vesicle-associated membrane protein 8
GO:0071346	22121	Rpl13a	ribosomal protein L13A
GO:0071346	20303	Ccl4	chemokine (C-C motif) ligand 4
GO:0071346	20305	Ccl6	chemokine (C-C motif) ligand 6
GO:0071346	16423	Cd47	CD47 antigen (Rh-related antigen, integrin-associated signal transducer)
GO:0071346	20308	Ccl9	chemokine (C-C motif) ligand 9
GO:0071346	19261	Sirpa	signal-regulatory protein alpha
GO:0071346	14469	Gbp2	guanylate binding protein 2
GO:0071346	56699	Cdc42ep4	CDC42 effector protein (Rho GTPase binding) 4
GO:0071346	19332	Rab20	RAB20, member RAS oncogene family
GO:0051607	72935	Ddx41	DEAD (Asp-Glu-Ala-Asp) box polypeptide 41
GO:0051607	72536	Tagap	T cell activation Rho GTPase activating protein
GO:0051607	80876	Ifitm2	interferon induced transmembrane protein 2
GO:0051607	170743	Tlr7	toll-like receptor 7
GO:0051607	68713	Ifitm1	interferon induced transmembrane protein 1
GO:0051607	72162	Dhx36	DEAH (Asp-Glu-Ala-His) box polypeptide 36
GO:0051607	233912	Armc5	armadillo repeat containing 5
GO:0051607	77125	Il33	interleukin 33
GO:0051607	16411	Itgax	integrin alpha X
GO:0051607	235626	Setd2	SET domain containing 2
GO:0051607	54131	Irf3	interferon regulatory factor 3
GO:0051607	16155	Il10rb	interleukin 10 receptor, beta
GO:0051607	54445	Unc93b1	unc-93 homolog B1, TLR signaling regulator
GO:0051607	78781	Zc3hav1	zinc finger CCCH type, antiviral 1
GO:0051607	16362	Irf1	interferon regulatory factor 1
GO:0051607	53859	Map3k14	mitogen-activated protein kinase kinase kinase 14
GO:0051607	66878	Riok3	RIO kinase 3
GO:0051607	19264	Ptprc	protein tyrosine phosphatase, receptor type, C
GO:0051607	16365	Acod1	aconitate decarboxylase 1
GO:0051607	71586	Ifih1	interferon induced with helicase C domain 1
GO:0051607	23962	Oasl2	2'-5' oligoadenylate synthetase-like 2
GO:0051607	12525	Cd8a	CD8 antigen, alpha chain
GO:0051607	216799	Nlrp3	NLR family, pyrin domain containing 3
GO:0051607	15945	Cxcl10	chemokine (C-X-C motif) ligand 10
GO:0051607	16363	Irf2	interferon regulatory factor 2
GO:0051607	83430	Il23a	interleukin 23, alpha subunit p19
GO:0051607	22320	Vamp8	vesicle-associated membrane protein 8
GO:0051607	67040	Ddx17	DEAD (Asp-Glu-Ala-Asp) box polypeptide 17
GO:0006897	51789	Tnk2	tyrosine kinase, non-receptor, 2
GO:0006897	71982	Snx10	sorting nexin 10
GO:0006897	13660	Ehd1	EH-domain containing 1
GO:0006897	13169	Dbnl	drebrin-like
GO:0006897	17533	Mrc1	mannose receptor, C type 1
GO:0006897	17975	Ncl	nucleolin
GO:0006897	20288	Msr1	macrophage scavenger receptor 1
GO:0006897	69178	Snx5	sorting nexin 5
GO:0006897	19324	Rab1a	RAB1A, member RAS oncogene family
GO:0006897	19765	Ralbp1	ralA binding protein 1
GO:0006897	104215	Rhoq	ras homolog family member Q
GO:0006897	67804	Snx2	sorting nexin 2
GO:0006897	108664	Atp6v1h	ATPase, H+ transporting, lysosomal V1 subunit H
GO:0006897	18704	Pik3c2a	phosphatidylinositol-4-phosphate 3-kinase catalytic subunit type 2 alpha
GO:0006897	20661	Sort1	sortilin 1
GO:0006897	233489	Picalm	phosphatidylinositol binding clathrin assembly protein
GO:0006897	242687	Wasf2	WAS protein family, member 2
GO:0006897	170625	Snx18	sorting nexin 18
GO:0006897	66147	Necap2	NECAP endocytosis associated 2
GO:0006897	19345	Rab5c	RAB5C, member RAS oncogene family
GO:0006897	215114	Hip1	huntingtin interacting protein 1
GO:0006897	216238	Eea1	early endosome antigen 1
GO:0006897	232910	Ap2s1	adaptor-related protein complex 2, sigma 1 subunit
GO:0006897	11773	Ap2m1	adaptor-related protein complex 2, mu 1 subunit
GO:0006897	74030	Rin2	Ras and Rab interactor 2
GO:0006897	11803	Aplp1	amyloid beta (A4) precursor-like protein 1
GO:0006897	13132	Dab2	disabled 2, mitogen-responsive phosphoprotein
GO:0006897	18102	Nme1	NME/NM23 nucleoside diphosphate kinase 1
GO:0071356	20296	Ccl2	chemokine (C-C motif) ligand 2
GO:0071356	26417	Mapk3	mitogen-activated protein kinase 3
GO:0071356	18035	Nfkbia	nuclear factor of kappa light polypeptide gene enhancer in B cells inhibitor, alpha
GO:0071356	18033	Nfkb1	nuclear factor of kappa light polypeptide gene enhancer in B cells 1, p105
GO:0071356	20293	Ccl12	chemokine (C-C motif) ligand 12
GO:0071356	12606	Cebpa	CCAAT/enhancer binding protein (C/EBP), alpha
GO:0071356	20306	Ccl7	chemokine (C-C motif) ligand 7
GO:0071356	59079	Erbin	Erbb2 interacting protein
GO:0071356	11886	Asah1	N-acylsphingosine amidohydrolase 1
GO:0071356	16365	Acod1	aconitate decarboxylase 1
GO:0071356	11770	Fabp4	fatty acid binding protein 4, adipocyte
GO:0071356	27050	Rps3	ribosomal protein S3
GO:0071356	12192	Zfp36l1	zinc finger protein 36, C3H type-like 1
GO:0071356	22695	Zfp36	zinc finger protein 36
GO:0071356	16362	Irf1	interferon regulatory factor 1
GO:0071356	20305	Ccl6	chemokine (C-C motif) ligand 6
GO:0071356	18024	Nfe2l2	nuclear factor, erythroid derived 2, like 2
GO:0071356	20303	Ccl4	chemokine (C-C motif) ligand 4
GO:0071356	11651	Akt1	thymoma viral proto-oncogene 1
GO:0071356	19697	Rela	v-rel reticuloendotheliosis viral oncogene homolog A (avian)
GO:0071356	20308	Ccl9	chemokine (C-C motif) ligand 9
GO:0071222	56744	Pf4	platelet factor 4
GO:0071222	14728	Lilrb4a	leukocyte immunoglobulin-like receptor, subfamily B, member 4A
GO:0071222	19261	Sirpa	signal-regulatory protein alpha
GO:0071222	60533	Cd274	CD274 antigen
GO:0071222	19697	Rela	v-rel reticuloendotheliosis viral oncogene homolog A (avian)
GO:0071222	26362	Axl	AXL receptor tyrosine kinase
GO:0071222	12514	Cd68	CD68 antigen
GO:0071222	54131	Irf3	interferon regulatory factor 3
GO:0071222	11303	Abca1	ATP-binding cassette, sub-family A (ABC1), member 1
GO:0071222	14469	Gbp2	guanylate binding protein 2
GO:0071222	171285	Havcr2	hepatitis A virus cellular receptor 2
GO:0071222	12475	Cd14	CD14 antigen
GO:0071222	14825	Cxcl1	chemokine (C-X-C motif) ligand 1
GO:0071222	22695	Zfp36	zinc finger protein 36
GO:0071222	192656	Ripk2	receptor (TNFRSF)-interacting serine-threonine kinase 2
GO:0071222	330122	Cxcl3	chemokine (C-X-C motif) ligand 3
GO:0071222	14870	Gstp1	glutathione S-transferase, pi 1
GO:0071222	20310	Cxcl2	chemokine (C-X-C motif) ligand 2
GO:0071222	16365	Acod1	aconitate decarboxylase 1
GO:0071222	17975	Ncl	nucleolin
GO:0071222	17533	Mrc1	mannose receptor, C type 1
GO:0071222	12628	Cfh	complement component factor h
GO:0071222	216799	Nlrp3	NLR family, pyrin domain containing 3
GO:0071222	56722	Litaf	LPS-induced TN factor
GO:0071222	15945	Cxcl10	chemokine (C-X-C motif) ligand 10
GO:0071222	20296	Ccl2	chemokine (C-C motif) ligand 2
GO:0071222	246256	Fcgr4	Fc receptor, IgG, low affinity IV
GO:0071222	76959	Chmp5	charged multivesicular body protein 5
GO:0071222	17260	Mef2c	myocyte enhancer factor 2C
GO:0071222	22352	Vim	vimentin
GO:0071222	18033	Nfkb1	nuclear factor of kappa light polypeptide gene enhancer in B cells 1, p105
GO:0043524	11816	Apoe	apolipoprotein E
GO:0043524	18148	Npm1	nucleophosmin 1
GO:0043524	16653	Kras	Kirsten rat sarcoma viral oncogene homolog
GO:0043524	17260	Mef2c	myocyte enhancer factor 2C
GO:0043524	17136	Mag	myelin-associated glycoprotein
GO:0043524	19877	Rock1	Rho-associated coiled-coil containing protein kinase 1
GO:0043524	11799	Birc5	baculoviral IAP repeat-containing 5
GO:0043524	18186	Nrp1	neuropilin 1
GO:0043524	18124	Nr4a3	nuclear receptor subfamily 4, group A, member 3
GO:0043524	12273	C5ar1	complement component 5a receptor 1
GO:0043524	20293	Ccl12	chemokine (C-C motif) ligand 12
GO:0043524	68943	Pink1	PTEN induced putative kinase 1
GO:0043524	15368	Hmox1	heme oxygenase 1
GO:0043524	19141	Lgmn	legumain
GO:0043524	18008	Nes	nestin
GO:0043524	12227	Btg2	BTG anti-proliferation factor 2
GO:0043524	20656	Sod2	superoxide dismutase 2, mitochondrial
GO:0043524	14824	Grn	granulin
GO:0043524	15510	Hspd1	heat shock protein 1 (chaperonin)
GO:0043524	56708	Clcf1	cardiotrophin-like cytokine factor 1
GO:0043524	16476	Jun	jun proto-oncogene
GO:0043524	15505	Hsph1	heat shock 105kDa/110kDa protein 1
GO:0043524	14751	Gpi1	glucose phosphate isomerase 1
GO:0043524	11757	Prdx3	peroxiredoxin 3
GO:0043524	21672	Prdx2	peroxiredoxin 2
GO:0043524	26362	Axl	AXL receptor tyrosine kinase
GO:0043524	11538	Adnp	activity-dependent neuroprotective protein
GO:0043524	15516	Hsp90ab1	heat shock protein 90 alpha (cytosolic), class B member 1
GO:0051726	11799	Birc5	baculoviral IAP repeat-containing 5
GO:0051726	23882	Gadd45g	growth arrest and DNA-damage-inducible 45 gamma
GO:0051726	80912	Pum1	pumilio RNA-binding family member 1
GO:0051726	19264	Ptprc	protein tyrosine phosphatase, receptor type, C
GO:0051726	21335	Tacc3	transforming, acidic coiled-coil containing protein 3
GO:0051726	64383	Sirt2	sirtuin 2
GO:0051726	15481	Hspa8	heat shock protein 8
GO:0051726	18148	Npm1	nucleophosmin 1
GO:0051726	12444	Ccnd2	cyclin D2
GO:0051726	21781	Tfdp1	transcription factor Dp 1
GO:0051726	12450	Ccng1	cyclin G1
GO:0051726	14694	Rack1	receptor for activated C kinase 1
GO:0051726	353310	Zfp703	zinc finger protein 703
GO:0051726	16477	Junb	jun B proto-oncogene
GO:0051726	20393	Sgk1	serum/glucocorticoid regulated kinase 1
GO:0051726	68077	Nop53	NOP53 ribosome biogenesis factor
GO:0051726	16478	Jund	jun D proto-oncogene
GO:0051726	18627	Per2	period circadian clock 2
GO:0051726	71514	Sfpq	splicing factor proline/glutamine rich (polypyrimidine tract binding protein associated)
GO:0051726	16476	Jun	jun proto-oncogene
GO:0051726	20658	Son	Son DNA binding protein
GO:0051726	16412	Itgb1	integrin beta 1 (fibronectin receptor beta)
GO:0051726	20848	Stat3	signal transducer and activator of transcription 3
GO:0051726	63955	Cables1	CDK5 and Abl enzyme substrate 1
GO:0051603	19175	Psmb6	proteasome (prosome, macropain) subunit, beta type 6
GO:0051603	19170	Psmb1	proteasome (prosome, macropain) subunit, beta type 1
GO:0051603	13032	Ctsc	cathepsin C
GO:0051603	26440	Psma1	proteasome (prosome, macropain) subunit, alpha type 1
GO:0051603	26444	Psma7	proteasome (prosome, macropain) subunit, alpha type 7
GO:0051603	26441	Psma4	proteasome (prosome, macropain) subunit, alpha type 4
GO:0051603	19173	Psmb5	proteasome (prosome, macropain) subunit, beta type 5
GO:0051603	13030	Ctsb	cathepsin B
GO:0051603	13038	Ctsk	cathepsin K
GO:0051603	19141	Lgmn	legumain
GO:0051603	13040	Ctss	cathepsin S
GO:0051603	12334	Capn2	calpain 2
GO:0051603	16912	Psmb9	proteasome (prosome, macropain) subunit, beta type 9 (large multifunctional peptidase 2)
GO:0051603	64138	Ctsz	cathepsin Z
GO:0043065	276770	Eif5a	eukaryotic translation initiation factor 5A
GO:0043065	12261	C1qbp	complement component 1, q subcomponent binding protein
GO:0043065	11747	Anxa5	annexin A5
GO:0043065	19252	Dusp1	dual specificity phosphatase 1
GO:0043065	223696	Tomm22	translocase of outer mitochondrial membrane 22
GO:0043065	16412	Itgb1	integrin beta 1 (fibronectin receptor beta)
GO:0043065	12257	Tspo	translocator protein
GO:0043065	56428	Mtch2	mitochondrial carrier 2
GO:0043065	16476	Jun	jun proto-oncogene
GO:0043065	15510	Hspd1	heat shock protein 1 (chaperonin)
GO:0043065	13198	Ddit3	DNA-damage inducible transcript 3
GO:0043065	70186	Fam162a	family with sequence similarity 162, member A
GO:0043065	72567	Bclaf1	BCL2-associated transcription factor 1
GO:0043065	11651	Akt1	thymoma viral proto-oncogene 1
GO:0043065	11491	Adam17	a disintegrin and metallopeptidase domain 17
GO:0043065	252870	Usp7	ubiquitin specific peptidase 7
GO:0043065	16403	Itga6	integrin alpha 6
GO:0043065	56353	Rybp	RING1 and YY1 binding protein
GO:0043065	11852	Rhob	ras homolog family member B
GO:0043065	21973	Top2a	topoisomerase (DNA) II alpha
GO:0043065	14694	Rack1	receptor for activated C kinase 1
GO:0043065	16331	Inpp5d	inositol polyphosphate-5-phosphatase D
GO:0043065	15502	Dnaja1	DnaJ heat shock protein family (Hsp40) member A1
GO:0043065	11555	Adrb2	adrenergic receptor, beta 2
GO:0043065	19242	Ptn	pleiotrophin
GO:0043065	11684	Alox12	arachidonate 12-lipoxygenase
GO:0043065	13205	Ddx3x	DEAD/H (Asp-Glu-Ala-Asp/His) box polypeptide 3, X-linked
GO:0043065	83486	Rbm5	RNA binding motif protein 5
GO:0043065	14102	Fas	Fas (TNF receptor superfamily member 6)
GO:0043065	13033	Ctsd	cathepsin D
GO:0043065	20280	Scp2	sterol carrier protein 2, liver
GO:0043065	56338	Txnip	thioredoxin interacting protein
GO:0043065	18439	P2rx7	purinergic receptor P2X, ligand-gated ion channel, 7
GO:0043065	23882	Gadd45g	growth arrest and DNA-damage-inducible 45 gamma
GO:0043065	15368	Hmox1	heme oxygenase 1
GO:0043065	192656	Ripk2	receptor (TNFRSF)-interacting serine-threonine kinase 2
GO:0043065	12125	Bcl2l11	BCL2-like 11 (apoptosis facilitator)
GO:0043065	21416	Tcf7l2	transcription factor 7 like 2, T cell specific, HMG box
GO:0043065	65106	Arl6ip5	ADP-ribosylation factor-like 6 interacting protein 5
GO:0006935	19354	Rac2	Rac family small GTPase 2
GO:0006935	97165	Hmgb2	high mobility group box 2
GO:0006935	20315	Cxcl12	chemokine (C-X-C motif) ligand 12
GO:0006935	56744	Pf4	platelet factor 4
GO:0006935	19204	Ptafr	platelet-activating factor receptor
GO:0006935	16985	Lsp1	lymphocyte specific 1
GO:0006935	20305	Ccl6	chemokine (C-C motif) ligand 6
GO:0006935	20303	Ccl4	chemokine (C-C motif) ligand 4
GO:0006935	12774	Ccr5	chemokine (C-C motif) receptor 5
GO:0006935	20308	Ccl9	chemokine (C-C motif) ligand 9
GO:0006935	12767	Cxcr4	chemokine (C-X-C motif) receptor 4
GO:0006935	20202	S100a9	S100 calcium binding protein A9 (calgranulin B)
GO:0006935	18707	Pik3cd	phosphatidylinositol-4,5-bisphosphate 3-kinase catalytic subunit delta
GO:0006935	14825	Cxcl1	chemokine (C-X-C motif) ligand 1
GO:0006935	12267	C3ar1	complement component 3a receptor 1
GO:0006935	330122	Cxcl3	chemokine (C-X-C motif) ligand 3
GO:0006935	20293	Ccl12	chemokine (C-C motif) ligand 12
GO:0006935	14254	Flt1	FMS-like tyrosine kinase 1
GO:0006935	20201	S100a8	S100 calcium binding protein A8 (calgranulin A)
GO:0006935	12273	C5ar1	complement component 5a receptor 1
GO:0006935	20306	Ccl7	chemokine (C-C motif) ligand 7
GO:0006935	102545	Cmtm7	CKLF-like MARVEL transmembrane domain containing 7
GO:0006935	54199	Ccrl2	chemokine (C-C motif) receptor-like 2
GO:0006935	20310	Cxcl2	chemokine (C-X-C motif) ligand 2
GO:0006935	15945	Cxcl10	chemokine (C-X-C motif) ligand 10
GO:0006935	20296	Ccl2	chemokine (C-C motif) ligand 2
GO:0006935	67272	Cmtm5	CKLF-like MARVEL transmembrane domain containing 5
GO:0045454	56551	Txn2	thioredoxin 2
GO:0045454	18024	Nfe2l2	nuclear factor, erythroid derived 2, like 2
GO:0045454	11757	Prdx3	peroxiredoxin 3
GO:0045454	30926	Glrx3	glutaredoxin 3
GO:0045454	21672	Prdx2	peroxiredoxin 2
GO:0045454	66861	Dnajc10	DnaJ heat shock protein family (Hsp40) member C10
GO:0045454	13198	Ddit3	DNA-damage inducible transcript 3
GO:0045454	18477	Prdx1	peroxiredoxin 1
GO:0045454	22166	Txn1	thioredoxin 1
GO:0045454	54683	Prdx5	peroxiredoxin 5
GO:0045454	71853	Pdia6	protein disulfide isomerase associated 6
GO:0045454	11792	Apex1	apurinic/apyrimidinic endonuclease 1
GO:0045454	105245	Txndc5	thioredoxin domain containing 5
GO:0045454	53381	Prdx4	peroxiredoxin 4
GO:0045454	93692	Glrx	glutaredoxin
GO:0045454	73723	Sh3bgrl3	SH3 domain binding glutamic acid-rich protein-like 3
GO:0045454	50493	Txnrd1	thioredoxin reductase 1
GO:0045454	14775	Gpx1	glutathione peroxidase 1
GO:0008285	14609	Gja1	gap junction protein, alpha 1
GO:0008285	66259	Camk2n1	calcium/calmodulin-dependent protein kinase II inhibitor 1
GO:0008285	76281	Tax1bp3	Tax1 (human T cell leukemia virus type I) binding protein 3
GO:0008285	24063	Spry1	sprouty RTK signaling antagonist 1
GO:0008285	54354	Rassf5	Ras association (RalGDS/AF-6) domain family member 5
GO:0008285	16923	Sh2b3	SH2B adaptor protein 3
GO:0008285	14766	Adgrg1	adhesion G protein-coupled receptor G1
GO:0008285	14726	Pdpn	podoplanin
GO:0008285	20315	Cxcl12	chemokine (C-X-C motif) ligand 12
GO:0008285	30939	Pttg1	pituitary tumor-transforming gene 1
GO:0008285	20848	Stat3	signal transducer and activator of transcription 3
GO:0008285	19252	Dusp1	dual specificity phosphatase 1
GO:0008285	16362	Irf1	interferon regulatory factor 1
GO:0008285	16412	Itgb1	integrin beta 1 (fibronectin receptor beta)
GO:0008285	16476	Jun	jun proto-oncogene
GO:0008285	22346	Vhl	von Hippel-Lindau tumor suppressor
GO:0008285	17988	Ndrg1	N-myc downstream regulated gene 1
GO:0008285	12227	Btg2	BTG anti-proliferation factor 2
GO:0008285	20656	Sod2	superoxide dismutase 2, mitochondrial
GO:0008285	16905	Lmna	lamin A
GO:0008285	19271	Ptprj	protein tyrosine phosphatase, receptor type, J
GO:0008285	15368	Hmox1	heme oxygenase 1
GO:0008285	19130	Prox1	prospero homeobox 1
GO:0008285	22368	Trpv2	transient receptor potential cation channel, subfamily V, member 2
GO:0008285	12606	Cebpa	CCAAT/enhancer binding protein (C/EBP), alpha
GO:0008285	21858	Timp2	tissue inhibitor of metalloproteinase 2
GO:0008285	24088	Tlr2	toll-like receptor 2
GO:0008285	16331	Inpp5d	inositol polyphosphate-5-phosphatase D
GO:0008285	20807	Srf	serum response factor
GO:0008285	76089	Rapgef2	Rap guanine nucleotide exchange factor (GEF) 2
GO:0008285	16000	Igf1	insulin-like growth factor 1
GO:0008285	16600	Klf4	Kruppel-like factor 4 (gut)
GO:0008285	54393	Gabbr1	gamma-aminobutyric acid (GABA) B receptor, 1
GO:0008285	18148	Npm1	nucleophosmin 1
GO:0008285	21753	Tes	testis derived transcript
GO:0008285	21815	Tgif1	TGFB-induced factor homeobox 1
GO:0008285	64383	Sirt2	sirtuin 2
GO:0006470	19244	Ptp4a2	protein tyrosine phosphatase 4a2
GO:0006470	71978	Ppp2r2a	protein phosphatase 2, regulatory subunit B, alpha
GO:0006470	19045	Ppp1ca	protein phosphatase 1 catalytic subunit alpha
GO:0006470	70686	Dusp16	dual specificity phosphatase 16
GO:0006470	232314	Ppp4r2	protein phosphatase 4, regulatory subunit 2
GO:0006470	103583	Fbxw11	F-box and WD-40 domain protein 11
GO:0006470	19277	Ptpro	protein tyrosine phosphatase, receptor type, O
GO:0006470	242083	Ppm1l	protein phosphatase 1 (formerly 2C)-like
GO:0006470	237860	Ssh2	slingshot protein phosphatase 2
GO:0006470	19264	Ptprc	protein tyrosine phosphatase, receptor type, C
GO:0006470	19246	Ptpn1	protein tyrosine phosphatase, non-receptor type 1
GO:0006470	19271	Ptprj	protein tyrosine phosphatase, receptor type, J
GO:0006470	15170	Ptpn6	protein tyrosine phosphatase, non-receptor type 6
GO:0006470	19252	Dusp1	dual specificity phosphatase 1
GO:0006470	13537	Dusp2	dual specificity phosphatase 2
GO:0006470	240672	Dusp5	dual specificity phosphatase 5
GO:0006470	19266	Ptprd	protein tyrosine phosphatase, receptor type, D
GO:0006470	19046	Ppp1cb	protein phosphatase 1 catalytic subunit beta
GO:0006470	66461	Ptpmt1	protein tyrosine phosphatase, mitochondrial 1
GO:0006470	80281	Cttnbp2nl	CTTNBP2 N-terminal like
GO:0051301	229841	Cenpe	centromere protein E
GO:0051301	14679	Gnai3	guanine nucleotide binding protein (G protein), alpha inhibiting 3
GO:0051301	30939	Pttg1	pituitary tumor-transforming gene 1
GO:0051301	72549	Reep4	receptor accessory protein 4
GO:0051301	18472	Pafah1b1	platelet-activating factor acetylhydrolase, isoform 1b, subunit 1
GO:0051301	19046	Ppp1cb	protein phosphatase 1 catalytic subunit beta
GO:0051301	100732	Mapre3	microtubule-associated protein, RP/EB family, member 3
GO:0051301	226747	Ahctf1	AT hook containing transcription factor 1
GO:0051301	170625	Snx18	sorting nexin 18
GO:0051301	72949	Ccnt2	cyclin T2
GO:0051301	108907	Nusap1	nucleolar and spindle associated protein 1
GO:0051301	11845	Arf6	ADP-ribosylation factor 6
GO:0051301	71955	Ist1	increased sodium tolerance 1 homolog (yeast)
GO:0051301	67037	Pmf1	polyamine-modulated factor 1
GO:0051301	63955	Cables1	CDK5 and Abl enzyme substrate 1
GO:0051301	27050	Rps3	ribosomal protein S3
GO:0051301	66977	Nuf2	NUF2, NDC80 kinetochore complex component
GO:0051301	22284	Usp9x	ubiquitin specific peptidase 9, X chromosome
GO:0051301	12534	Cdk1	cyclin-dependent kinase 1
GO:0051301	66197	Cks2	CDC28 protein kinase regulatory subunit 2
GO:0051301	11799	Birc5	baculoviral IAP repeat-containing 5
GO:0051301	16800	Arhgef2	rho/rac guanine nucleotide exchange factor (GEF) 2
GO:0051301	12235	Bub1	BUB1, mitotic checkpoint serine/threonine kinase
GO:0051301	225182	Rbbp8	retinoblastoma binding protein 8, endonuclease
GO:0051301	233406	Prc1	protein regulator of cytokinesis 1
GO:0051301	72119	Tpx2	TPX2, microtubule-associated
GO:0051301	18003	Nedd9	neural precursor cell expressed, developmentally down-regulated gene 9
GO:0051301	19384	Ran	RAN, member RAS oncogene family
GO:0051301	21335	Tacc3	transforming, acidic coiled-coil containing protein 3
GO:0051301	14678	Gnai2	guanine nucleotide binding protein (G protein), alpha inhibiting 2
GO:0051301	67052	Ndc80	NDC80 kinetochore complex component
GO:0051301	69010	Anapc13	anaphase promoting complex subunit 13
GO:0051301	14211	Smc2	structural maintenance of chromosomes 2
GO:0051301	26554	Cul3	cullin 3
GO:0051301	12444	Ccnd2	cyclin D2
GO:0051301	68612	Ube2c	ubiquitin-conjugating enzyme E2C
GO:0051301	64383	Sirt2	sirtuin 2
GO:0051301	19045	Ppp1ca	protein phosphatase 1 catalytic subunit alpha
GO:0051301	51810	Hnrnpu	heterogeneous nuclear ribonucleoprotein U
GO:0051301	52276	Cdca8	cell division cycle associated 8
GO:0051301	12450	Ccng1	cyclin G1
GO:0043547	20306	Ccl7	chemokine (C-C motif) ligand 7
GO:0043547	20293	Ccl12	chemokine (C-C motif) ligand 12
GO:0043547	26921	Map4k4	mitogen-activated protein kinase kinase kinase kinase 4
GO:0043547	108797	Mex3b	mex3 RNA binding family member B
GO:0043547	19765	Ralbp1	ralA binding protein 1
GO:0043547	20296	Ccl2	chemokine (C-C motif) ligand 2
GO:0043547	76089	Rapgef2	Rap guanine nucleotide exchange factor (GEF) 2
GO:0043547	14270	Srgap2	SLIT-ROBO Rho GTPase activating protein 2
GO:0043547	14694	Rack1	receptor for activated C kinase 1
GO:0043547	233489	Picalm	phosphatidylinositol binding clathrin assembly protein
GO:0043547	20303	Ccl4	chemokine (C-C motif) ligand 4
GO:0043547	19734	Rgs16	regulator of G-protein signaling 16
GO:0043547	20305	Ccl6	chemokine (C-C motif) ligand 6
GO:0043547	227937	Pkp4	plakophilin 4
GO:0043547	16403	Itga6	integrin alpha 6
GO:0043547	170625	Snx18	sorting nexin 18
GO:0043547	20308	Ccl9	chemokine (C-C motif) ligand 9
GO:0043547	76088	Dock8	dedicator of cytokinesis 8
GO:0043547	20401	Sh3bp1	SH3-domain binding protein 1
GO:0043547	16412	Itgb1	integrin beta 1 (fibronectin receptor beta)
GO:0043547	16456	F11r	F11 receptor
GO:0042127	17988	Ndrg1	N-myc downstream regulated gene 1
GO:0042127	20692	Sparc	secreted acidic cysteine rich glycoprotein
GO:0042127	16476	Jun	jun proto-oncogene
GO:0042127	17134	Mafg	v-maf musculoaponeurotic fibrosarcoma oncogene family, protein G (avian)
GO:0042127	20848	Stat3	signal transducer and activator of transcription 3
GO:0042127	56744	Pf4	platelet factor 4
GO:0042127	16477	Junb	jun B proto-oncogene
GO:0042127	16450	Jag2	jagged 2
GO:0042127	20416	Shc1	src homology 2 domain-containing transforming protein C1
GO:0042127	26570	Slc7a11	solute carrier family 7 (cationic amino acid transporter, y+ system), member 11
GO:0042127	16478	Jund	jun D proto-oncogene
GO:0042127	338521	Fa2h	fatty acid 2-hydroxylase
GO:0042127	21753	Tes	testis derived transcript
GO:0042127	16000	Igf1	insulin-like growth factor 1
GO:0042127	16600	Klf4	Kruppel-like factor 4 (gut)
GO:0042127	20229	Sat1	spermidine/spermine N1-acetyl transferase 1
GO:0042127	19224	Ptgs1	prostaglandin-endoperoxide synthase 1
GO:0042127	18035	Nfkbia	nuclear factor of kappa light polypeptide gene enhancer in B cells inhibitor, alpha
GO:0042127	76089	Rapgef2	Rap guanine nucleotide exchange factor (GEF) 2
GO:0042127	21950	Tnfsf9	tumor necrosis factor (ligand) superfamily, member 9
GO:0042127	21349	Tal1	T cell acute lymphocytic leukemia 1
GO:0042127	12606	Cebpa	CCAAT/enhancer binding protein (C/EBP), alpha
GO:0042127	15441	Hp1bp3	heterochromatin protein 1, binding protein 3
GO:0042127	56338	Txnip	thioredoxin interacting protein
GO:0042127	15945	Cxcl10	chemokine (C-X-C motif) ligand 10
GO:0042127	16449	Jag1	jagged 1
GO:0042127	12385	Ctnna1	catenin (cadherin associated protein), alpha 1
GO:0042127	15939	Ier5	immediate early response 5
GO:0042127	19217	Ptger2	prostaglandin E receptor 2 (subtype EP2)
GO:0042127	14102	Fas	Fas (TNF receptor superfamily member 6)
GO:0032496	18035	Nfkbia	nuclear factor of kappa light polypeptide gene enhancer in B cells inhibitor, alpha
GO:0032496	22121	Rpl13a	ribosomal protein L13A
GO:0032496	17164	Mapkapk2	MAP kinase-activated protein kinase 2
GO:0032496	26417	Mapk3	mitogen-activated protein kinase 3
GO:0032496	18439	P2rx7	purinergic receptor P2X, ligand-gated ion channel, 7
GO:0032496	56722	Litaf	LPS-induced TN factor
GO:0032496	211770	Trib1	tribbles pseudokinase 1
GO:0032496	59079	Erbin	Erbb2 interacting protein
GO:0032496	19217	Ptger2	prostaglandin E receptor 2 (subtype EP2)
GO:0032496	16365	Acod1	aconitate decarboxylase 1
GO:0032496	20201	S100a8	S100 calcium binding protein A8 (calgranulin A)
GO:0032496	21934	Tnfrsf11a	tumor necrosis factor receptor superfamily, member 11a, NFKB activator
GO:0032496	18173	Slc11a1	solute carrier family 11 (proton-coupled divalent metal ion transporters), member 1
GO:0032496	54131	Irf3	interferon regulatory factor 3
GO:0032496	21672	Prdx2	peroxiredoxin 2
GO:0032496	20202	S100a9	S100 calcium binding protein A9 (calgranulin B)
GO:0032496	11491	Adam17	a disintegrin and metallopeptidase domain 17
GO:0032496	14728	Lilrb4a	leukocyte immunoglobulin-like receptor, subfamily B, member 4A
GO:0032496	11757	Prdx3	peroxiredoxin 3
GO:0032496	19204	Ptafr	platelet-activating factor receptor
GO:0032496	97165	Hmgb2	high mobility group box 2
GO:0008283	16000	Igf1	insulin-like growth factor 1
GO:0008283	16889	Lipa	lysosomal acid lipase A
GO:0008283	16363	Irf2	interferon regulatory factor 2
GO:0008283	17684	Cited2	Cbp/p300-interacting transactivator, with Glu/Asp-rich carboxy-terminal domain, 2
GO:0008283	50493	Txnrd1	thioredoxin reductase 1
GO:0008283	19944	Rpl29	ribosomal protein L29
GO:0008283	14775	Gpx1	glutathione peroxidase 1
GO:0008283	12914	Crebbp	CREB binding protein
GO:0008283	14678	Gnai2	guanine nucleotide binding protein (G protein), alpha inhibiting 2
GO:0008283	21335	Tacc3	transforming, acidic coiled-coil containing protein 3
GO:0008283	12977	Csf1	colony stimulating factor 1 (macrophage)
GO:0008283	17869	Myc	myelocytomatosis oncogene
GO:0008283	15078	H3f3a	H3.3 histone A
GO:0008283	18477	Prdx1	peroxiredoxin 1
GO:0008283	17969	Ncf1	neutrophil cytosolic factor 1
GO:0008283	56351	Ptges3	prostaglandin E synthase 3
GO:0008283	12192	Zfp36l1	zinc finger protein 36, C3H type-like 1
GO:0008283	15081	H3f3b	H3.3 histone B
GO:0008283	20848	Stat3	signal transducer and activator of transcription 3
GO:0008283	16149	Cd74	CD74 antigen (invariant polypeptide of major histocompatibility complex, class II antigen-associated)
GO:0008283	66197	Cks2	CDC28 protein kinase regulatory subunit 2
GO:0008283	12534	Cdk1	cyclin-dependent kinase 1
GO:0008283	22195	Ube2l3	ubiquitin-conjugating enzyme E2L 3
GO:0008283	14726	Pdpn	podoplanin
GO:0008283	231915	Uspl1	ubiquitin specific peptidase like 1
GO:0008283	72935	Ddx41	DEAD (Asp-Glu-Ala-Asp) box polypeptide 41
GO:0008283	17345	Mki67	antigen identified by monoclonal antibody Ki 67
GO:0006457	15502	Dnaja1	DnaJ heat shock protein family (Hsp40) member A1
GO:0006457	19386	Ranbp2	RAN binding protein 2
GO:0006457	19035	Ppib	peptidylprolyl isomerase B
GO:0006457	15481	Hspa8	heat shock protein 8
GO:0006457	193740	Hspa1a	heat shock protein 1A
GO:0006457	12955	Cryab	crystallin, alpha B
GO:0006457	67199	Pfdn1	prefoldin 1
GO:0006457	67035	Dnajb4	DnaJ heat shock protein family (Hsp40) member B4
GO:0006457	15519	Hsp90aa1	heat shock protein 90, alpha (cytosolic), class A member 1
GO:0006457	268390	Ahsa2	AHA1, activator of heat shock protein ATPase 2
GO:0006457	56351	Ptges3	prostaglandin E synthase 3
GO:0006457	217737	Ahsa1	AHA1, activator of heat shock protein ATPase 1
GO:0006457	18087	Nktr	natural killer tumor recognition sequence
GO:0006457	15510	Hspd1	heat shock protein 1 (chaperonin)
GO:0006457	12462	Cct3	chaperonin containing Tcp1, subunit 3 (gamma)
GO:0006457	15516	Hsp90ab1	heat shock protein 90 alpha (cytosolic), class B member 1
GO:0006457	59030	Mkks	McKusick-Kaufman syndrome
GO:0006457	81489	Dnajb1	DnaJ heat shock protein family (Hsp40) member B1
GO:0006457	67838	Dnajb11	DnaJ heat shock protein family (Hsp40) member B11
GO:0006457	12464	Cct4	chaperonin containing Tcp1, subunit 4 (delta)
GO:0010629	15525	Hspa4	heat shock protein 4
GO:0010629	18033	Nfkb1	nuclear factor of kappa light polypeptide gene enhancer in B cells 1, p105
GO:0010629	14694	Rack1	receptor for activated C kinase 1
GO:0010629	17260	Mef2c	myocyte enhancer factor 2C
GO:0010629	11816	Apoe	apolipoprotein E
GO:0010629	17684	Cited2	Cbp/p300-interacting transactivator, with Glu/Asp-rich carboxy-terminal domain, 2
GO:0010629	381290	Atp2b4	ATPase, Ca++ transporting, plasma membrane 4
GO:0010629	21815	Tgif1	TGFB-induced factor homeobox 1
GO:0010629	18148	Npm1	nucleophosmin 1
GO:0010629	16600	Klf4	Kruppel-like factor 4 (gut)
GO:0010629	65113	Ndfip1	Nedd4 family interacting protein 1
GO:0010629	16000	Igf1	insulin-like growth factor 1
GO:0010629	225876	Kdm2a	lysine (K)-specific demethylase 2A
GO:0010629	68943	Pink1	PTEN induced putative kinase 1
GO:0010629	17869	Myc	myelocytomatosis oncogene
GO:0010629	19141	Lgmn	legumain
GO:0010629	20288	Msr1	macrophage scavenger receptor 1
GO:0010629	12955	Cryab	crystallin, alpha B
GO:0010629	11991	Hnrnpd	heterogeneous nuclear ribonucleoprotein D
GO:0010629	17762	Mapt	microtubule-associated protein tau
GO:0010629	19696	Rel	reticuloendotheliosis oncogene
GO:0010629	22632	Yy1	YY1 transcription factor
GO:0010629	12534	Cdk1	cyclin-dependent kinase 1
GO:0010629	171285	Havcr2	hepatitis A virus cellular receptor 2
GO:0010629	18102	Nme1	NME/NM23 nucleoside diphosphate kinase 1
GO:0010629	56530	Cnpy2	canopy FGF signaling regulator 2
GO:0010629	108078	Olr1	oxidized low density lipoprotein (lectin-like) receptor 1
GO:0010629	18591	Pdgfb	platelet derived growth factor, B polypeptide
GO:0010629	18707	Pik3cd	phosphatidylinositol-4,5-bisphosphate 3-kinase catalytic subunit delta
GO:0010629	22346	Vhl	von Hippel-Lindau tumor suppressor
GO:0010629	11538	Adnp	activity-dependent neuroprotective protein
GO:0010629	11651	Akt1	thymoma viral proto-oncogene 1
GO:0010629	14609	Gja1	gap junction protein, alpha 1
GO:0010629	59030	Mkks	McKusick-Kaufman syndrome
GO:0010629	233489	Picalm	phosphatidylinositol binding clathrin assembly protein
GO:0010629	13805	Eng	endoglin
GO:0010629	15387	Hnrnpk	heterogeneous nuclear ribonucleoprotein K
GO:0010629	97165	Hmgb2	high mobility group box 2
GO:0001701	17158	Man2a1	mannosidase 2, alpha 1
GO:0001701	26554	Cul3	cullin 3
GO:0001701	101314	Brk1	BRICK1, SCAR/WAVE actin-nucleating complex subunit
GO:0001701	225876	Kdm2a	lysine (K)-specific demethylase 2A
GO:0001701	17684	Cited2	Cbp/p300-interacting transactivator, with Glu/Asp-rich carboxy-terminal domain, 2
GO:0001701	66511	Chtop	chromatin target of PRMT1
GO:0001701	110257	Hba-a2	hemoglobin alpha, adult chain 2
GO:0001701	22608	Ybx1	Y box protein 1
GO:0001701	20807	Srf	serum response factor
GO:0001701	21849	Trim28	tripartite motif-containing 28
GO:0001701	218490	Btf3	basic transcription factor 3
GO:0001701	14673	Gna12	guanine nucleotide binding protein, alpha 12
GO:0001701	19647	Rbbp6	retinoblastoma binding protein 6, ubiquitin ligase
GO:0001701	17133	Maff	v-maf musculoaponeurotic fibrosarcoma oncogene family, protein F (avian)
GO:0001701	74463	Exoc3l2	exocyst complex component 3-like 2
GO:0001701	12125	Bcl2l11	BCL2-like 11 (apoptosis facilitator)
GO:0001701	218850	Tasor	transcription activation suppressor
GO:0001701	21416	Tcf7l2	transcription factor 7 like 2, T cell specific, HMG box
GO:0001701	231386	Ythdc1	YTH domain containing 1
GO:0001701	77087	Ankrd11	ankyrin repeat domain 11
GO:0001701	56334	Tmed2	transmembrane p24 trafficking protein 2
GO:0001701	14751	Gpi1	glucose phosphate isomerase 1
GO:0001701	13132	Dab2	disabled 2, mitogen-responsive phosphoprotein
GO:0001701	20665	Sox10	SRY (sex determining region Y)-box 10
GO:0001701	66935	Cir1	corepressor interacting with RBPJ, 1
GO:0001701	22284	Usp9x	ubiquitin specific peptidase 9, X chromosome
GO:0001701	17134	Mafg	v-maf musculoaponeurotic fibrosarcoma oncogene family, protein G (avian)
GO:0001701	16412	Itgb1	integrin beta 1 (fibronectin receptor beta)
GO:0001701	16477	Junb	jun B proto-oncogene
GO:0001701	13806	Eno1	enolase 1, alpha non-neuron
GO:0001701	16450	Jag2	jagged 2
GO:0001701	234366	Gatad2a	GATA zinc finger domain containing 2A
GO:0001701	66256	Ssr2	signal sequence receptor, beta
GO:0001701	13875	Erf	Ets2 repressor factor
GO:0001701	22782	Slc30a1	solute carrier family 30 (zinc transporter), member 1
GO:0001701	14609	Gja1	gap junction protein, alpha 1
GO:0001701	233912	Armc5	armadillo repeat containing 5
GO:0001701	381695	N4bp2l2	NEDD4 binding protein 2-like 2
GO:1902600	114143	Atp6v0b	ATPase, H+ transporting, lysosomal V0 subunit B
GO:1902600	66144	Atp6v1f	ATPase, H+ transporting, lysosomal V1 subunit F
GO:1902600	11964	Atp6v1a	ATPase, H+ transporting, lysosomal V1 subunit A
GO:1902600	66335	Atp6v1c1	ATPase, H+ transporting, lysosomal V1 subunit C1
GO:1902600	11947	Atp5b	ATP synthase, H+ transporting mitochondrial F1 complex, beta subunit
GO:1902600	66290	Atp6v1g1	ATPase, H+ transporting, lysosomal V1 subunit G1
GO:1902600	18115	Nnt	nicotinamide nucleotide transhydrogenase
GO:1902600	11946	Atp5a1	ATP synthase, H+ transporting, mitochondrial F1 complex, alpha subunit 1
GO:1902600	11973	Atp6v1e1	ATPase, H+ transporting, lysosomal V1 subunit E1
GO:1902600	108664	Atp6v1h	ATPase, H+ transporting, lysosomal V1 subunit H
GO:1902600	232975	Atp1a3	ATPase, Na+/K+ transporting, alpha 3 polypeptide
GO:1902600	228033	Atp5g3	ATP synthase, H+ transporting, mitochondrial F0 complex, subunit C3 (subunit 9)
GO:1902600	11974	Atp6v0e	ATPase, H+ transporting, lysosomal V0 subunit E
GO:1902600	11966	Atp6v1b2	ATPase, H+ transporting, lysosomal V1 subunit B2
GO:1902600	11951	Atp5g1	ATP synthase, H+ transporting, mitochondrial F0 complex, subunit C1 (subunit 9)
GO:1902600	98660	Atp1a2	ATPase, Na+/K+ transporting, alpha 2 polypeptide
GO:1902600	67942	Atp5g2	ATP synthase, H+ transporting, mitochondrial F0 complex, subunit C2 (subunit 9)
GO:0042981	15519	Hsp90aa1	heat shock protein 90, alpha (cytosolic), class A member 1
GO:0042981	12044	Bcl2a1a	B cell leukemia/lymphoma 2 related protein A1a
GO:0042981	12363	Casp4	caspase 4, apoptosis-related cysteine peptidase
GO:0042981	16453	Jak3	Janus kinase 3
GO:0042981	27050	Rps3	ribosomal protein S3
GO:0042981	18611	Pea15a	phosphoprotein enriched in astrocytes 15A
GO:0042981	54131	Irf3	interferon regulatory factor 3
GO:0042981	54354	Rassf5	Ras association (RalGDS/AF-6) domain family member 5
GO:0042981	68077	Nop53	NOP53 ribosome biogenesis factor
GO:0042981	69769	Tnfaip8l2	tumor necrosis factor, alpha-induced protein 8-like 2
GO:0042981	21672	Prdx2	peroxiredoxin 2
GO:0042981	14609	Gja1	gap junction protein, alpha 1
GO:0042981	215114	Hip1	huntingtin interacting protein 1
GO:0042981	11651	Akt1	thymoma viral proto-oncogene 1
GO:0042981	18103	Nme2	NME/NM23 nucleoside diphosphate kinase 2
GO:0042981	12051	Bcl3	B cell leukemia/lymphoma 3
GO:0042981	11816	Apoe	apolipoprotein E
GO:0042981	83486	Rbm5	RNA binding motif protein 5
GO:0042981	67628	Anp32b	acidic (leucine-rich) nuclear phosphoprotein 32 family, member B
GO:0042981	11792	Apex1	apurinic/apyrimidinic endonuclease 1
GO:0042981	15945	Cxcl10	chemokine (C-X-C motif) ligand 10
GO:0042981	17869	Myc	myelocytomatosis oncogene
GO:0042981	68943	Pink1	PTEN induced putative kinase 1
GO:0042981	14102	Fas	Fas (TNF receptor superfamily member 6)
GO:0042981	72344	Usp36	ubiquitin specific peptidase 36
GO:0042981	12125	Bcl2l11	BCL2-like 11 (apoptosis facilitator)
GO:0042981	64136	Sdf2l1	stromal cell-derived factor 2-like 1
GO:0042981	192656	Ripk2	receptor (TNFRSF)-interacting serine-threonine kinase 2
GO:0042981	13653	Egr1	early growth response 1
GO:0051897	23886	Gdf15	growth differentiation factor 15
GO:0051897	14066	F3	coagulation factor III
GO:0051897	14456	Gas6	growth arrest specific 6
GO:0051897	16000	Igf1	insulin-like growth factor 1
GO:0051897	14775	Gpx1	glutathione peroxidase 1
GO:0051897	21416	Tcf7l2	transcription factor 7 like 2, T cell specific, HMG box
GO:0051897	19271	Ptprj	protein tyrosine phosphatase, receptor type, J
GO:0051897	18413	Osm	oncostatin M
GO:0051897	18707	Pik3cd	phosphatidylinositol-4,5-bisphosphate 3-kinase catalytic subunit delta
GO:0051897	15519	Hsp90aa1	heat shock protein 90, alpha (cytosolic), class A member 1
GO:0051897	16412	Itgb1	integrin beta 1 (fibronectin receptor beta)
GO:0051897	14538	Gcnt2	glucosaminyl (N-acetyl) transferase 2, I-branching enzyme
GO:0051897	15200	Hbegf	heparin-binding EGF-like growth factor
GO:0051897	12261	C1qbp	complement component 1, q subcomponent binding protein
GO:0051897	320664	Cass4	Cas scaffolding protein family member 4
GO:0051897	67154	Mtdh	metadherin
GO:0051897	13805	Eng	endoglin
GO:0051897	18438	P2rx4	purinergic receptor P2X, ligand-gated ion channel 4
GO:0051897	20315	Cxcl12	chemokine (C-X-C motif) ligand 12
GO:0051897	15163	Hcls1	hematopoietic cell specific Lyn substrate 1
GO:0051897	26362	Axl	AXL receptor tyrosine kinase
GO:0051897	15516	Hsp90ab1	heat shock protein 90 alpha (cytosolic), class B member 1
GO:0042744	18477	Prdx1	peroxiredoxin 1
GO:0042744	11757	Prdx3	peroxiredoxin 3
GO:0042744	21672	Prdx2	peroxiredoxin 2
GO:0042744	50493	Txnrd1	thioredoxin reductase 1
GO:0042744	14775	Gpx1	glutathione peroxidase 1
GO:0042744	54683	Prdx5	peroxiredoxin 5
GO:0042744	14778	Gpx3	glutathione peroxidase 3
GO:0042744	53381	Prdx4	peroxiredoxin 4
GO:0032981	66108	Ndufa9	NADH:ubiquinone oxidoreductase subunit A9
GO:0032981	66046	Ndufb5	NADH:ubiquinone oxidoreductase subunit B5
GO:0032981	67130	Ndufa6	NADH:ubiquinone oxidoreductase subunit A6
GO:0032981	67273	Ndufa10	NADH:ubiquinone oxidoreductase subunit A10
GO:0032981	70316	Ndufab1	NADH:ubiquinone oxidoreductase subunit AB1
GO:0032981	17991	Ndufa2	NADH:ubiquinone oxidoreductase subunit A2
GO:0032981	104130	Ndufb11	NADH:ubiquinone oxidoreductase subunit B11
GO:0032981	66218	Ndufb9	NADH:ubiquinone oxidoreductase subunit B9
GO:0032981	67184	Ndufa13	NADH:ubiquinone oxidoreductase subunit A13
GO:0032981	68342	Ndufb10	NADH:ubiquinone oxidoreductase subunit B10
GO:0032981	225887	Ndufs8	NADH:ubiquinone oxidoreductase core subunit S8
GO:0032981	66495	Ndufb3	NADH:ubiquinone oxidoreductase subunit B3
GO:0032981	67264	Ndufb8	NADH:ubiquinone oxidoreductase subunit B8
GO:0032981	66916	Ndufb7	NADH:ubiquinone oxidoreductase subunit B7
GO:0032981	68198	Ndufb2	NADH:ubiquinone oxidoreductase subunit B2
GO:0032981	68197	Ndufc2	NADH:ubiquinone oxidoreductase subunit C2
GO:0032981	66091	Ndufa3	NADH:ubiquinone oxidoreductase subunit A3
GO:0048511	19045	Ppp1ca	protein phosphatase 1 catalytic subunit alpha
GO:0048511	21969	Top1	topoisomerase (DNA) I
GO:0048511	18044	Nfya	nuclear transcription factor-Y alpha
GO:0048511	11911	Atf4	activating transcription factor 4
GO:0048511	225876	Kdm2a	lysine (K)-specific demethylase 2A
GO:0048511	13194	Ddb1	damage specific DNA binding protein 1
GO:0048511	51810	Hnrnpu	heterogeneous nuclear ribonucleoprotein U
GO:0048511	105689	Mycbp2	MYC binding protein 2, E3 ubiquitin protein ligase
GO:0048511	103583	Fbxw11	F-box and WD-40 domain protein 11
GO:0048511	14694	Rack1	receptor for activated C kinase 1
GO:0048511	353187	Nr1d2	nuclear receptor subfamily 1, group D, member 2
GO:0048511	13653	Egr1	early growth response 1
GO:0048511	19130	Prox1	prospero homeobox 1
GO:0048511	11991	Hnrnpd	heterogeneous nuclear ribonucleoprotein D
GO:0048511	18030	Nfil3	nuclear factor, interleukin 3, regulated
GO:0048511	59027	Nampt	nicotinamide phosphoribosyltransferase
GO:0048511	12914	Crebbp	CREB binding protein
GO:0048511	71514	Sfpq	splicing factor proline/glutamine rich (polypyrimidine tract binding protein associated)
GO:0048511	12916	Crem	cAMP responsive element modulator
GO:0048511	22284	Usp9x	ubiquitin specific peptidase 9, X chromosome
GO:0048511	12534	Cdk1	cyclin-dependent kinase 1
GO:0048511	269254	Setx	senataxin
GO:0048511	21973	Top2a	topoisomerase (DNA) II alpha
GO:0048511	19046	Ppp1cb	protein phosphatase 1 catalytic subunit beta
GO:0048511	252870	Usp7	ubiquitin specific peptidase 7
GO:0048511	59026	Huwe1	HECT, UBA and WWE domain containing 1
GO:0000165	17258	Mef2a	myocyte enhancer factor 2A
GO:0000165	20416	Shc1	src homology 2 domain-containing transforming protein C1
GO:0000165	269254	Setx	senataxin
GO:0000165	12192	Zfp36l1	zinc finger protein 36, C3H type-like 1
GO:0000165	18173	Slc11a1	solute carrier family 11 (proton-coupled divalent metal ion transporters), member 1
GO:0000165	22695	Zfp36	zinc finger protein 36
GO:0000165	50932	Mink1	misshapen-like kinase 1 (zebrafish)
GO:0000165	17196	Mbp	myelin basic protein
GO:0000165	26921	Map4k4	mitogen-activated protein kinase kinase kinase kinase 4
GO:0000165	17869	Myc	myelocytomatosis oncogene
GO:0000165	20293	Ccl12	chemokine (C-C motif) ligand 12
GO:0000165	242083	Ppm1l	protein phosphatase 1 (formerly 2C)-like
GO:0000165	17260	Mef2c	myocyte enhancer factor 2C
GO:0000165	26417	Mapk3	mitogen-activated protein kinase 3
GO:0016192	229521	Syt11	synaptotagmin XI
GO:0016192	232910	Ap2s1	adaptor-related protein complex 2, sigma 1 subunit
GO:0016192	11773	Ap2m1	adaptor-related protein complex 2, mu 1 subunit
GO:0016192	11845	Arf6	ADP-ribosylation factor 6
GO:0016192	56334	Tmed2	transmembrane p24 trafficking protein 2
GO:0016192	66147	Necap2	NECAP endocytosis associated 2
GO:0016192	18195	Nsf	N-ethylmaleimide sensitive fusion protein
GO:0016192	11861	Arl4a	ADP-ribosylation factor-like 4A
GO:0016192	68137	Kdelr1	KDEL (Lys-Asp-Glu-Leu) endoplasmic reticulum protein retention receptor 1
GO:0016192	233489	Picalm	phosphatidylinositol binding clathrin assembly protein
GO:0016192	56447	Copz1	coatomer protein complex, subunit zeta 1
GO:0016192	217151	Arl5c	ADP-ribosylation factor-like 5C
GO:0016192	16562	Kif1c	kinesin family member 1C
GO:0016192	27061	Bcap31	B cell receptor associated protein 31
GO:0016192	22320	Vamp8	vesicle-associated membrane protein 8
GO:0016192	11843	Arf4	ADP-ribosylation factor 4
GO:0016192	75869	Arl5b	ADP-ribosylation factor-like 5B
GO:0016192	19324	Rab1a	RAB1A, member RAS oncogene family
GO:0016192	17918	Myo5a	myosin VA
GO:0016192	26554	Cul3	cullin 3
GO:0016192	59005	Trappc2l	trafficking protein particle complex 2-like
GO:0016192	15481	Hspa8	heat shock protein 8
GO:0016192	12793	Cnih1	cornichon family AMPA receptor auxiliary protein 1
GO:0016192	14567	Gdi1	guanosine diphosphate (GDP) dissociation inhibitor 1
GO:0016192	193740	Hspa1a	heat shock protein 1A
GO:0016192	67844	Rab32	RAB32, member RAS oncogene family
GO:0016192	245828	Trappc1	trafficking protein particle complex 1
GO:0016192	68581	Tmed10	transmembrane p24 trafficking protein 10
GO:0016192	19325	Rab10	RAB10, member RAS oncogene family
GO:0016192	11769	Ap1s1	adaptor protein complex AP-1, sigma 1
GO:0034976	11911	Atf4	activating transcription factor 4
GO:0034976	108954	Ppp1r15b	protein phosphatase 1, regulatory subunit 15B
GO:0034976	27061	Bcap31	B cell receptor associated protein 31
GO:0034976	56085	Ubqln1	ubiquilin 1
GO:0034976	12125	Bcl2l11	BCL2-like 11 (apoptosis facilitator)
GO:0034976	64209	Herpud1	homocysteine-inducible, endoplasmic reticulum stress-inducible, ubiquitin-like domain member 1
GO:0034976	64136	Sdf2l1	stromal cell-derived factor 2-like 1
GO:0034976	17872	Ppp1r15a	protein phosphatase 1, regulatory subunit 15A
GO:0034976	19246	Ptpn1	protein tyrosine phosphatase, non-receptor type 1
GO:0034976	13198	Ddit3	DNA-damage inducible transcript 3
GO:0034976	216440	Os9	amplified in osteosarcoma
GO:0034976	18024	Nfe2l2	nuclear factor, erythroid derived 2, like 2
GO:0034976	66861	Dnajc10	DnaJ heat shock protein family (Hsp40) member C10
GO:0034976	20338	Sel1l	sel-1 suppressor of lin-12-like (C. elegans)
GO:0034976	67878	Tmem33	transmembrane protein 33
GO:0000226	56486	Gabarap	gamma-aminobutyric acid receptor associated protein
GO:0000226	22154	Tubb5	tubulin, beta 5 class I
GO:0000226	17755	Map1b	microtubule-associated protein 1B
GO:0000226	14433	Gapdh	glyceraldehyde-3-phosphate dehydrogenase
GO:0000226	233406	Prc1	protein regulator of cytokinesis 1
GO:0000226	11799	Birc5	baculoviral IAP repeat-containing 5
GO:0000226	22153	Tubb4a	tubulin, beta 4A class IVA
GO:0000226	17762	Mapt	microtubule-associated protein tau
GO:0000226	320923	Map7d3	MAP7 domain containing 3
GO:0000226	22152	Tubb3	tubulin, beta 3 class III
GO:0000226	237436	Gas2l3	growth arrest-specific 2 like 3
GO:0000226	21335	Tacc3	transforming, acidic coiled-coil containing protein 3
GO:0000226	78798	Eml4	echinoderm microtubule associated protein like 4
GO:0000226	108907	Nusap1	nucleolar and spindle associated protein 1
GO:0000226	20658	Son	Son DNA binding protein
GO:0000226	22142	Tuba1a	tubulin, alpha 1A
GO:0000226	73710	Tubb2b	tubulin, beta 2B class IIB
GO:0000226	12799	Cnp	2',3'-cyclic nucleotide 3' phosphodiesterase
GO:0000226	18472	Pafah1b1	platelet-activating factor acetylhydrolase, isoform 1b, subunit 1
GO:0000226	67951	Tubb6	tubulin, beta 6 class V
GO:0000226	22143	Tuba1b	tubulin, alpha 1B
GO:0015986	27425	Atp5l	ATP synthase, H+ transporting, mitochondrial F0 complex, subunit G
GO:0015986	11947	Atp5b	ATP synthase, H+ transporting mitochondrial F1 complex, beta subunit
GO:0015986	11946	Atp5a1	ATP synthase, H+ transporting, mitochondrial F1 complex, alpha subunit 1
GO:0015986	71679	Atp5h	ATP synthase, H+ transporting, mitochondrial F0 complex, subunit D
GO:0015986	228033	Atp5g3	ATP synthase, H+ transporting, mitochondrial F0 complex, subunit C3 (subunit 9)
GO:0015986	28080	Atp5o	ATP synthase, H+ transporting, mitochondrial F1 complex, O subunit
GO:0015986	67126	Atp5e	ATP synthase, H+ transporting, mitochondrial F1 complex, epsilon subunit
GO:0015986	11951	Atp5g1	ATP synthase, H+ transporting, mitochondrial F0 complex, subunit C1 (subunit 9)
GO:0015986	11957	Atp5j	ATP synthase, H+ transporting, mitochondrial F0 complex, subunit F
GO:0015986	67942	Atp5g2	ATP synthase, H+ transporting, mitochondrial F0 complex, subunit C2 (subunit 9)
GO:0015986	11958	Atp5k	ATP synthase, H+ transporting, mitochondrial F1F0 complex, subunit E
GO:0005975	19045	Ppp1ca	protein phosphatase 1 catalytic subunit alpha
GO:0005975	67880	Dcxr	dicarbonyl L-xylulose reductase
GO:0005975	14381	G6pdx	glucose-6-phosphate dehydrogenase X-linked
GO:0005975	21351	Taldo1	transaldolase 1
GO:0005975	17158	Man2a1	mannosidase 2, alpha 1
GO:0005975	26384	Gnpda1	glucosamine-6-phosphate deaminase 1
GO:0005975	17448	Mdh2	malate dehydrogenase 2, NAD (mitochondrial)
GO:0005975	14433	Gapdh	glyceraldehyde-3-phosphate dehydrogenase
GO:0005975	22235	Ugdh	UDP-glucose dehydrogenase
GO:0005975	17449	Mdh1	malate dehydrogenase 1, NAD (soluble)
GO:0005975	66171	Pgls	6-phosphogluconolactonase
GO:0005975	71665	Fuca1	fucosidase, alpha-L- 1, tissue
GO:0005975	109154	Mlec	malectin
GO:0005975	245847	Amdhd2	amidohydrolase domain containing 2
GO:0005975	74091	Npl	N-acetylneuraminate pyruvate lyase
GO:0005975	110006	Gusb	glucuronidase, beta
GO:0005975	16828	Ldha	lactate dehydrogenase A
GO:0005975	17160	Man2b2	mannosidase 2, alpha B2
GO:0005975	15212	Hexb	hexosaminidase B
GO:0005975	14751	Gpi1	glucose phosphate isomerase 1
GO:0005975	12091	Glb1	galactosidase, beta 1
GO:0005975	18655	Pgk1	phosphoglycerate kinase 1
GO:0005975	56386	B4galt6	UDP-Gal:betaGlcNAc beta 1,4-galactosyltransferase, polypeptide 6
GO:0005975	109801	Glo1	glyoxalase 1
GO:0005975	14387	Gaa	glucosidase, alpha, acid
GO:0005975	11651	Akt1	thymoma viral proto-oncogene 1
GO:0005975	19046	Ppp1cb	protein phosphatase 1 catalytic subunit beta
GO:0005975	15211	Hexa	hexosaminidase A
GO:0042752	71514	Sfpq	splicing factor proline/glutamine rich (polypyrimidine tract binding protein associated)
GO:0042752	12534	Cdk1	cyclin-dependent kinase 1
GO:0042752	22284	Usp9x	ubiquitin specific peptidase 9, X chromosome
GO:0042752	21973	Top2a	topoisomerase (DNA) II alpha
GO:0042752	18627	Per2	period circadian clock 2
GO:0042752	252870	Usp7	ubiquitin specific peptidase 7
GO:0042752	19046	Ppp1cb	protein phosphatase 1 catalytic subunit beta
GO:0042752	19045	Ppp1ca	protein phosphatase 1 catalytic subunit alpha
GO:0042752	225876	Kdm2a	lysine (K)-specific demethylase 2A
GO:0042752	13194	Ddb1	damage specific DNA binding protein 1
GO:0042752	353187	Nr1d2	nuclear receptor subfamily 1, group D, member 2
GO:0042752	19130	Prox1	prospero homeobox 1
GO:0042752	11991	Hnrnpd	heterogeneous nuclear ribonucleoprotein D
GO:0019221	16195	Il6st	interleukin 6 signal transducer
GO:0019221	56744	Pf4	platelet factor 4
GO:0019221	57914	Crlf2	cytokine receptor-like factor 2
GO:0019221	19697	Rela	v-rel reticuloendotheliosis viral oncogene homolog A (avian)
GO:0019221	14225	Fkbp1a	FK506 binding protein 1a
GO:0019221	15170	Ptpn6	protein tyrosine phosphatase, non-receptor type 6
GO:0019221	16451	Jak1	Janus kinase 1
GO:0019221	16155	Il10rb	interleukin 10 receptor, beta
GO:0019221	12982	Csf2ra	colony stimulating factor 2 receptor, alpha, low-affinity (granulocyte-macrophage)
GO:0019221	20848	Stat3	signal transducer and activator of transcription 3
GO:0019221	16453	Jak3	Janus kinase 3
GO:0019221	20293	Ccl12	chemokine (C-C motif) ligand 12
GO:0019221	50498	Ebi3	Epstein-Barr virus induced gene 3
GO:0019221	12606	Cebpa	CCAAT/enhancer binding protein (C/EBP), alpha
GO:0019221	16194	Il6ra	interleukin 6 receptor, alpha
GO:0019221	16653	Kras	Kirsten rat sarcoma viral oncogene homolog
GO:0019221	20296	Ccl2	chemokine (C-C motif) ligand 2
GO:0019221	14066	F3	coagulation factor III
GO:0006417	20202	S100a9	S100 calcium binding protein A9 (calgranulin B)
GO:0006417	72162	Dhx36	DEAH (Asp-Glu-Ala-His) box polypeptide 36
GO:0006417	11651	Akt1	thymoma viral proto-oncogene 1
GO:0006417	18813	Pa2g4	proliferation-associated 2G4
GO:0006417	11803	Aplp1	amyloid beta (A4) precursor-like protein 1
GO:0006417	12192	Zfp36l1	zinc finger protein 36, C3H type-like 1
GO:0006417	27050	Rps3	ribosomal protein S3
GO:0006417	110954	Rpl10	ribosomal protein L10
GO:0006417	17346	Mknk1	MAP kinase-interacting serine/threonine kinase 1
GO:0006417	11428	Aco1	aconitase 1
GO:0006417	13688	Eif4ebp2	eukaryotic translation initiation factor 4E binding protein 2
GO:0006417	17872	Ppp1r15a	protein phosphatase 1, regulatory subunit 15A
GO:0006417	80912	Pum1	pumilio RNA-binding family member 1
GO:0006417	13205	Ddx3x	DEAD/H (Asp-Glu-Ala-Asp/His) box polypeptide 3, X-linked
GO:0006417	19045	Ppp1ca	protein phosphatase 1 catalytic subunit alpha
GO:0006417	108954	Ppp1r15b	protein phosphatase 1, regulatory subunit 15B
GO:0006417	16000	Igf1	insulin-like growth factor 1
GO:0006417	80913	Pum2	pumilio RNA-binding family member 2
GO:0006417	18746	Pkm	pyruvate kinase, muscle
GO:0006417	14359	Fxr1	fragile X mental retardation gene 1, autosomal homolog
GO:0006417	22121	Rpl13a	ribosomal protein L13A
GO:0006417	13684	Eif4e	eukaryotic translation initiation factor 4E
GO:0006417	14433	Gapdh	glyceraldehyde-3-phosphate dehydrogenase
GO:0006417	14694	Rack1	receptor for activated C kinase 1
GO:0050729	15510	Hspd1	heat shock protein 1 (chaperonin)
GO:0050729	77125	Il33	interleukin 33
GO:0050729	13202	Ddt	D-dopachrome tautomerase
GO:0050729	16172	Il17ra	interleukin 17 receptor A
GO:0050729	18413	Osm	oncostatin M
GO:0050729	80859	Nfkbiz	nuclear factor of kappa light polypeptide gene enhancer in B cells inhibitor, zeta
GO:0050729	16956	Lpl	lipoprotein lipase
GO:0050729	12774	Ccr5	chemokine (C-C motif) receptor 5
GO:0050729	240873	Tnfsf18	tumor necrosis factor (ligand) superfamily, member 18
GO:0050729	16423	Cd47	CD47 antigen (Rh-related antigen, integrin-associated signal transducer)
GO:0050729	20202	S100a9	S100 calcium binding protein A9 (calgranulin B)
GO:0050729	24088	Tlr2	toll-like receptor 2
GO:0050729	18035	Nfkbia	nuclear factor of kappa light polypeptide gene enhancer in B cells inhibitor, alpha
GO:0050729	20201	S100a8	S100 calcium binding protein A8 (calgranulin A)
GO:0050729	12606	Cebpa	CCAAT/enhancer binding protein (C/EBP), alpha
GO:0050729	11770	Fabp4	fatty acid binding protein 4, adipocyte
GO:0050729	13040	Ctss	cathepsin S
GO:0031398	14225	Fkbp1a	FK506 binding protein 1a
GO:0031398	54354	Rassf5	Ras association (RalGDS/AF-6) domain family member 5
GO:0031398	59026	Huwe1	HECT, UBA and WWE domain containing 1
GO:0031398	17131	Smad7	SMAD family member 7
GO:0031398	93836	Rnf111	ring finger 111
GO:0031398	22195	Ube2l3	ubiquitin-conjugating enzyme E2L 3
GO:0031398	108705	Pttg1ip	pituitary tumor-transforming 1 interacting protein
GO:0031398	192656	Ripk2	receptor (TNFRSF)-interacting serine-threonine kinase 2
GO:0031398	17846	Commd1	COMM domain containing 1
GO:0031398	105689	Mycbp2	MYC binding protein 2, E3 ubiquitin protein ligase
GO:0031398	56289	Rassf1	Ras association (RalGDS/AF-6) domain family member 1
GO:0031398	56085	Ubqln1	ubiquilin 1
GO:0031398	26554	Cul3	cullin 3
GO:0031398	65113	Ndfip1	Nedd4 family interacting protein 1
GO:0031398	18148	Npm1	nucleophosmin 1
GO:0010976	15387	Hnrnpk	heterogeneous nuclear ribonucleoprotein K
GO:0010976	18024	Nfe2l2	nuclear factor, erythroid derived 2, like 2
GO:0010976	269254	Setx	senataxin
GO:0010976	18103	Nme2	NME/NM23 nucleoside diphosphate kinase 2
GO:0010976	11491	Adam17	a disintegrin and metallopeptidase domain 17
GO:0010976	11538	Adnp	activity-dependent neuroprotective protein
GO:0010976	108100	Baiap2	brain-specific angiogenesis inhibitor 1-associated protein 2
GO:0010976	12492	Scarb2	scavenger receptor class B, member 2
GO:0010976	16403	Itga6	integrin alpha 6
GO:0010976	20202	S100a9	S100 calcium binding protein A9 (calgranulin B)
GO:0010976	235180	Fez1	fasciculation and elongation protein zeta 1 (zygin I)
GO:0010976	11881	Arsb	arylsulfatase B
GO:0010976	14824	Grn	granulin
GO:0010976	15507	Hspb1	heat shock protein 1
GO:0010976	21648	Dynlt1b	dynein light chain Tctex-type 1B
GO:0010976	18102	Nme1	NME/NM23 nucleoside diphosphate kinase 1
GO:0010976	16412	Itgb1	integrin beta 1 (fibronectin receptor beta)
GO:0010976	13660	Ehd1	EH-domain containing 1
GO:0010976	69981	Tmem30a	transmembrane protein 30A
GO:0010976	17762	Mapt	microtubule-associated protein tau
GO:0010976	20257	Stmn2	stathmin-like 2
GO:0010976	19242	Ptn	pleiotrophin
GO:0010976	11816	Apoe	apolipoprotein E
GO:0010976	223593	Washc5	WASH complex subunit 5
GO:0010976	76089	Rapgef2	Rap guanine nucleotide exchange factor (GEF) 2
GO:0010976	13803	Enc1	ectodermal-neural cortex 1
GO:0050731	18413	Osm	oncostatin M
GO:0050731	18591	Pdgfb	platelet derived growth factor, B polypeptide
GO:0050731	16149	Cd74	CD74 antigen (invariant polypeptide of major histocompatibility complex, class II antigen-associated)
GO:0050731	15200	Hbegf	heparin-binding EGF-like growth factor
GO:0050731	16412	Itgb1	integrin beta 1 (fibronectin receptor beta)
GO:0050731	15163	Hcls1	hematopoietic cell specific Lyn substrate 1
GO:0050731	11538	Adnp	activity-dependent neuroprotective protein
GO:0050731	16000	Igf1	insulin-like growth factor 1
GO:0050731	12505	Cd44	CD44 antigen
GO:0050731	18186	Nrp1	neuropilin 1
GO:0050731	192656	Ripk2	receptor (TNFRSF)-interacting serine-threonine kinase 2
GO:0050731	16800	Arhgef2	rho/rac guanine nucleotide exchange factor (GEF) 2
GO:0050731	51789	Tnk2	tyrosine kinase, non-receptor, 2
GO:0050731	16194	Il6ra	interleukin 6 receptor, alpha
GO:0050731	19264	Ptprc	protein tyrosine phosphatase, receptor type, C
GO:0050731	19271	Ptprj	protein tyrosine phosphatase, receptor type, J
GO:0050731	16402	Itga5	integrin alpha 5 (fibronectin receptor alpha)
GO:0006914	12421	Rb1cc1	RB1-inducible coiled-coil 1
GO:0006914	67171	Dram2	DNA-damage regulated autophagy modulator 2
GO:0006914	22320	Vamp8	vesicle-associated membrane protein 8
GO:0006914	56085	Ubqln1	ubiquilin 1
GO:0006914	52857	Gramd1a	GRAM domain containing 1A
GO:0006914	56486	Gabarap	gamma-aminobutyric acid receptor associated protein
GO:0006914	232146	Eva1a	eva-1 homolog A (C. elegans)
GO:0006914	19324	Rab1a	RAB1A, member RAS oncogene family
GO:0006914	64383	Sirt2	sirtuin 2
GO:0006914	18412	Sqstm1	sequestosome 1
GO:0006914	68943	Pink1	PTEN induced putative kinase 1
GO:0006914	20201	S100a8	S100 calcium binding protein A8 (calgranulin A)
GO:0006914	21767	Tex264	testis expressed gene 264
GO:0006914	229521	Syt11	synaptotagmin XI
GO:0006914	27060	Tcirg1	T cell, immune regulator 1, ATPase, H+ transporting, lysosomal V0 protein A3
GO:0006914	11881	Arsb	arylsulfatase B
GO:0006914	67443	Map1lc3b	microtubule-associated protein 1 light chain 3 beta
GO:0006914	223453	Dap	death-associated protein
GO:0006914	20202	S100a9	S100 calcium binding protein A9 (calgranulin B)
GO:0006914	66840	Wdr45b	WD repeat domain 45B
GO:0006914	75909	Vmp1	vacuole membrane protein 1
GO:0006914	12523	Cd84	CD84 antigen
GO:0010033	54140	Avpr1a	arginine vasopressin receptor 1A
GO:0010033	67092	Gatm	glycine amidinotransferase (L-arginine:glycine amidinotransferase)
GO:0010033	13032	Ctsc	cathepsin C
GO:0010033	15516	Hsp90ab1	heat shock protein 90 alpha (cytosolic), class B member 1
GO:0010033	19697	Rela	v-rel reticuloendotheliosis viral oncogene homolog A (avian)
GO:0010033	11651	Akt1	thymoma viral proto-oncogene 1
GO:0010033	11747	Anxa5	annexin A5
GO:0010033	11432	Acp2	acid phosphatase 2, lysosomal
GO:0010033	21858	Timp2	tissue inhibitor of metalloproteinase 2
GO:0010033	17762	Mapt	microtubule-associated protein tau
GO:0010033	21857	Timp1	tissue inhibitor of metalloproteinase 1
GO:0010033	18439	P2rx7	purinergic receptor P2X, ligand-gated ion channel, 7
GO:0010033	11886	Asah1	N-acylsphingosine amidohydrolase 1
GO:0010033	20750	Spp1	secreted phosphoprotein 1
GO:0010033	16600	Klf4	Kruppel-like factor 4 (gut)
GO:0010033	11677	Akr1b3	aldo-keto reductase family 1, member B3 (aldose reductase)
GO:0010033	66483	Rpl36al	ribosomal protein L36A-like
GO:0045766	23797	Akt3	thymoma viral proto-oncogene 3
GO:0045766	15368	Hmox1	heme oxygenase 1
GO:0045766	18186	Nrp1	neuropilin 1
GO:0045766	12273	C5ar1	complement component 5a receptor 1
GO:0045766	12267	C3ar1	complement component 3a receptor 1
GO:0045766	14254	Flt1	FMS-like tyrosine kinase 1
GO:0045766	18132	Notch4	notch 4
GO:0045766	16414	Itgb2	integrin beta 2
GO:0045766	14066	F3	coagulation factor III
GO:0045766	13058	Cybb	cytochrome b-245, beta polypeptide
GO:0045766	11852	Rhob	ras homolog family member B
GO:0045766	67154	Mtdh	metadherin
GO:0045766	13805	Eng	endoglin
GO:0045766	18024	Nfe2l2	nuclear factor, erythroid derived 2, like 2
GO:0045766	16854	Lgals3	lectin, galactose binding, soluble 3
GO:0045766	20848	Stat3	signal transducer and activator of transcription 3
GO:0045766	16412	Itgb1	integrin beta 1 (fibronectin receptor beta)
GO:0045766	69683	Emc10	ER membrane protein complex subunit 10
GO:0045766	18707	Pik3cd	phosphatidylinositol-4,5-bisphosphate 3-kinase catalytic subunit delta
GO:0045766	14824	Grn	granulin
GO:0045766	11745	Anxa3	annexin A3
GO:0045766	16411	Itgax	integrin alpha X
GO:0045766	15507	Hspb1	heat shock protein 1
GO:0043488	22695	Zfp36	zinc finger protein 36
GO:0043488	12192	Zfp36l1	zinc finger protein 36, C3H type-like 1
GO:0043488	72162	Dhx36	DEAH (Asp-Glu-Ala-His) box polypeptide 36
GO:0043488	14359	Fxr1	fragile X mental retardation gene 1, autosomal homolog
GO:0043488	22352	Vim	vimentin
GO:0043488	80913	Pum2	pumilio RNA-binding family member 2
GO:0043488	11792	Apex1	apurinic/apyrimidinic endonuclease 1
GO:0043488	80912	Pum1	pumilio RNA-binding family member 1
GO:0043488	11991	Hnrnpd	heterogeneous nuclear ribonucleoprotein D
GO:0048661	20416	Shc1	src homology 2 domain-containing transforming protein C1
GO:0048661	15357	Hmgcr	3-hydroxy-3-methylglutaryl-Coenzyme A reductase
GO:0048661	19204	Ptafr	platelet-activating factor receptor
GO:0048661	11651	Akt1	thymoma viral proto-oncogene 1
GO:0048661	16476	Jun	jun proto-oncogene
GO:0048661	18591	Pdgfb	platelet derived growth factor, B polypeptide
GO:0048661	15200	Hbegf	heparin-binding EGF-like growth factor
GO:0048661	13653	Egr1	early growth response 1
GO:0048661	18124	Nr4a3	nuclear receptor subfamily 4, group A, member 3
GO:0048661	12267	C3ar1	complement component 3a receptor 1
GO:0048661	16194	Il6ra	interleukin 6 receptor, alpha
GO:0048661	59027	Nampt	nicotinamide phosphoribosyltransferase
GO:0048661	13057	Cyba	cytochrome b-245, alpha polypeptide
GO:0048661	17869	Myc	myelocytomatosis oncogene
GO:0048661	15368	Hmox1	heme oxygenase 1
GO:0048661	11684	Alox12	arachidonate 12-lipoxygenase
GO:0048661	16000	Igf1	insulin-like growth factor 1
GO:0048661	11677	Akr1b3	aldo-keto reductase family 1, member B3 (aldose reductase)
GO:0042098	18439	P2rx7	purinergic receptor P2X, ligand-gated ion channel, 7
GO:0042098	19264	Ptprc	protein tyrosine phosphatase, receptor type, C
GO:0042098	50498	Ebi3	Epstein-Barr virus induced gene 3
GO:0042098	192656	Ripk2	receptor (TNFRSF)-interacting serine-threonine kinase 2
GO:0042098	83430	Il23a	interleukin 23, alpha subunit p19
GO:0042098	14225	Fkbp1a	FK506 binding protein 1a
GO:0042098	12767	Cxcr4	chemokine (C-X-C motif) receptor 4
GO:0042098	21672	Prdx2	peroxiredoxin 2
GO:0042098	233912	Armc5	armadillo repeat containing 5
GO:0042098	17698	Msn	moesin
GO:0042098	59287	Ncstn	nicastrin
GO:0042098	14609	Gja1	gap junction protein, alpha 1
GO:0042098	20315	Cxcl12	chemokine (C-X-C motif) ligand 12
GO:0006955	20296	Ccl2	chemokine (C-C motif) ligand 2
GO:0006955	21950	Tnfsf9	tumor necrosis factor (ligand) superfamily, member 9
GO:0006955	83430	Il23a	interleukin 23, alpha subunit p19
GO:0006955	27061	Bcap31	B cell receptor associated protein 31
GO:0006955	20293	Ccl12	chemokine (C-C motif) ligand 12
GO:0006955	330122	Cxcl3	chemokine (C-X-C motif) ligand 3
GO:0006955	20306	Ccl7	chemokine (C-C motif) ligand 7
GO:0006955	21944	Tnfsf12	tumor necrosis factor (ligand) superfamily, member 12
GO:0006955	13038	Ctsk	cathepsin K
GO:0006955	54199	Ccrl2	chemokine (C-C motif) receptor-like 2
GO:0006955	23962	Oasl2	2'-5' oligoadenylate synthetase-like 2
GO:0006955	14132	Fcgrt	Fc receptor, IgG, alpha chain transporter
GO:0006955	14102	Fas	Fas (TNF receptor superfamily member 6)
GO:0006955	20310	Cxcl2	chemokine (C-X-C motif) ligand 2
GO:0006955	15945	Cxcl10	chemokine (C-X-C motif) ligand 10
GO:0006955	18030	Nfil3	nuclear factor, interleukin 3, regulated
GO:0006955	12628	Cfh	complement component factor h
GO:0006955	13040	Ctss	cathepsin S
GO:0006955	140795	P2ry14	purinergic receptor P2Y, G-protein coupled, 14
GO:0006955	18413	Osm	oncostatin M
GO:0006955	16988	Lst1	leukocyte specific transcript 1
GO:0006955	16149	Cd74	CD74 antigen (invariant polypeptide of major histocompatibility complex, class II antigen-associated)
GO:0006955	53859	Map3k14	mitogen-activated protein kinase kinase kinase 14
GO:0006955	14825	Cxcl1	chemokine (C-X-C motif) ligand 1
GO:0006955	20315	Cxcl12	chemokine (C-X-C motif) ligand 12
GO:0006955	56744	Pf4	platelet factor 4
GO:0006955	16181	Il1rn	interleukin 1 receptor antagonist
GO:0006955	20305	Ccl6	chemokine (C-C motif) ligand 6
GO:0006955	20303	Ccl4	chemokine (C-C motif) ligand 4
GO:0006955	170743	Tlr7	toll-like receptor 7
GO:0006955	23880	Fyb	FYN binding protein
GO:0006955	60533	Cd274	CD274 antigen
GO:0006955	12774	Ccr5	chemokine (C-C motif) receptor 5
GO:0006955	20308	Ccl9	chemokine (C-C motif) ligand 9
GO:0006955	12767	Cxcr4	chemokine (C-X-C motif) receptor 4
GO:0006955	240873	Tnfsf18	tumor necrosis factor (ligand) superfamily, member 18
GO:0010499	19173	Psmb5	proteasome (prosome, macropain) subunit, beta type 5
GO:0010499	26441	Psma4	proteasome (prosome, macropain) subunit, alpha type 4
GO:0010499	26444	Psma7	proteasome (prosome, macropain) subunit, alpha type 7
GO:0010499	26440	Psma1	proteasome (prosome, macropain) subunit, alpha type 1
GO:0010499	18024	Nfe2l2	nuclear factor, erythroid derived 2, like 2
GO:0010499	19170	Psmb1	proteasome (prosome, macropain) subunit, beta type 1
GO:0010499	19175	Psmb6	proteasome (prosome, macropain) subunit, beta type 6
GO:0010499	13803	Enc1	ectodermal-neural cortex 1
GO:0010499	16912	Psmb9	proteasome (prosome, macropain) subunit, beta type 9 (large multifunctional peptidase 2)
GO:0010499	103554	Psme4	proteasome (prosome, macropain) activator subunit 4
GO:0099175	22346	Vhl	von Hippel-Lindau tumor suppressor
GO:0099175	19073	Srgn	serglycin
GO:0099175	15387	Hnrnpk	heterogeneous nuclear ribonucleoprotein K
GO:0099175	15481	Hspa8	heat shock protein 8
GO:0099175	19744	Rheb	Ras homolog enriched in brain
GO:0099175	11843	Arf4	ADP-ribosylation factor 4
GO:0099175	18187	Nrp2	neuropilin 2
GO:0099175	239027	Arhgap22	Rho GTPase activating protein 22
GO:0030036	242687	Wasf2	WAS protein family, member 2
GO:0030036	22323	Vasp	vasodilator-stimulated phosphoprotein
GO:0030036	14201	Fhl3	four and a half LIM domains 3
GO:0030036	18472	Pafah1b1	platelet-activating factor acetylhydrolase, isoform 1b, subunit 1
GO:0030036	19354	Rac2	Rac family small GTPase 2
GO:0030036	20416	Shc1	src homology 2 domain-containing transforming protein C1
GO:0030036	18591	Pdgfb	platelet derived growth factor, B polypeptide
GO:0030036	22177	Tyrobp	TYRO protein tyrosine kinase binding protein
GO:0030036	23789	Coro1b	coronin, actin binding protein 1B
GO:0030036	18643	Pfn1	profilin 1
GO:0030036	19384	Ran	RAN, member RAS oncogene family
GO:0030036	237436	Gas2l3	growth arrest-specific 2 like 3
GO:0030036	237860	Ssh2	slingshot protein phosphatase 2
GO:0030036	19877	Rock1	Rho-associated coiled-coil containing protein kinase 1
GO:0030036	67199	Pfdn1	prefoldin 1
GO:0030036	20807	Srf	serum response factor
GO:0030036	16653	Kras	Kirsten rat sarcoma viral oncogene homolog
GO:0030036	12345	Capzb	capping protein (actin filament) muscle Z-line, beta
GO:0030036	101314	Brk1	BRICK1, SCAR/WAVE actin-nucleating complex subunit
GO:0030036	104215	Rhoq	ras homolog family member Q
GO:0051085	15481	Hspa8	heat shock protein 8
GO:0051085	193740	Hspa1a	heat shock protein 1A
GO:0051085	67035	Dnajb4	DnaJ heat shock protein family (Hsp40) member B4
GO:0051085	64136	Sdf2l1	stromal cell-derived factor 2-like 1
GO:0051085	16149	Cd74	CD74 antigen (invariant polypeptide of major histocompatibility complex, class II antigen-associated)
GO:0051085	15505	Hsph1	heat shock 105kDa/110kDa protein 1
GO:0051085	56351	Ptges3	prostaglandin E synthase 3
GO:0051085	70356	St13	suppression of tumorigenicity 13
GO:0051085	81489	Dnajb1	DnaJ heat shock protein family (Hsp40) member B1
GO:0007040	15212	Hexb	hexosaminidase B
GO:0007040	27419	Naglu	alpha-N-acetylglucosaminidase (Sanfilippo disease IIIB)
GO:0007040	11432	Acp2	acid phosphatase 2, lysosomal
GO:0007040	11303	Abca1	ATP-binding cassette, sub-family A (ABC1), member 1
GO:0007040	12751	Tpp1	tripeptidyl peptidase I
GO:0007040	14824	Grn	granulin
GO:0007040	14387	Gaa	glucosidase, alpha, acid
GO:0007040	15211	Hexa	hexosaminidase A
GO:0007040	223593	Washc5	WASH complex subunit 5
GO:0007040	76959	Chmp5	charged multivesicular body protein 5
GO:0070098	330122	Cxcl3	chemokine (C-X-C motif) ligand 3
GO:0070098	20293	Ccl12	chemokine (C-C motif) ligand 12
GO:0070098	20306	Ccl7	chemokine (C-C motif) ligand 7
GO:0070098	20310	Cxcl2	chemokine (C-X-C motif) ligand 2
GO:0070098	15945	Cxcl10	chemokine (C-X-C motif) ligand 10
GO:0070098	20296	Ccl2	chemokine (C-C motif) ligand 2
GO:0070098	20315	Cxcl12	chemokine (C-X-C motif) ligand 12
GO:0070098	20305	Ccl6	chemokine (C-C motif) ligand 6
GO:0070098	56744	Pf4	platelet factor 4
GO:0070098	20303	Ccl4	chemokine (C-C motif) ligand 4
GO:0070098	20308	Ccl9	chemokine (C-C motif) ligand 9
GO:0070098	14825	Cxcl1	chemokine (C-X-C motif) ligand 1
GO:0018105	26417	Mapk3	mitogen-activated protein kinase 3
GO:0018105	14456	Gas6	growth arrest specific 6
GO:0018105	17164	Mapkapk2	MAP kinase-activated protein kinase 2
GO:0018105	21969	Top1	topoisomerase (DNA) I
GO:0018105	18747	Prkaca	protein kinase, cAMP dependent, catalytic, alpha
GO:0018105	13548	Dyrk1a	dual-specificity tyrosine-(Y)-phosphorylation regulated kinase 1a
GO:0018105	19877	Rock1	Rho-associated coiled-coil containing protein kinase 1
GO:0018105	17346	Mknk1	MAP kinase-interacting serine/threonine kinase 1
GO:0018105	68943	Pink1	PTEN induced putative kinase 1
GO:0018105	232341	Wnk1	WNK lysine deficient protein kinase 1
GO:0018105	23797	Akt3	thymoma viral proto-oncogene 3
GO:0018105	18591	Pdgfb	platelet derived growth factor, B polypeptide
GO:0018105	18761	Prkcq	protein kinase C, theta
GO:0018105	12534	Cdk1	cyclin-dependent kinase 1
GO:0018105	20393	Sgk1	serum/glucocorticoid regulated kinase 1
GO:0018105	232533	Stk38l	serine/threonine kinase 38 like
GO:0018105	11651	Akt1	thymoma viral proto-oncogene 1
GO:0000398	76936	Hnrnpm	heterogeneous nuclear ribonucleoprotein M
GO:0000398	20382	Srsf2	serine/arginine-rich splicing factor 2
GO:0000398	22668	Sf1	splicing factor 1
GO:0000398	20383	Srsf3	serine/arginine-rich splicing factor 3
GO:0000398	71514	Sfpq	splicing factor proline/glutamine rich (polypyrimidine tract binding protein associated)
GO:0000398	20643	Snrpe	small nuclear ribonucleoprotein E
GO:0000398	212880	Ddx46	DEAD (Asp-Glu-Ala-Asp) box polypeptide 46
GO:0000398	107686	Snrpd2	small nuclear ribonucleoprotein D2
GO:0000398	20639	Snrpb2	U2 small nuclear ribonucleoprotein B
GO:0000398	72935	Ddx41	DEAD (Asp-Glu-Ala-Asp) box polypeptide 41
GO:0000398	225027	Srsf7	serine/arginine-rich splicing factor 7
GO:0000398	53379	Hnrnpa2b1	heterogeneous nuclear ribonucleoprotein A2/B1
GO:0000398	20462	Tra2b	transformer 2 beta
GO:0000398	83486	Rbm5	RNA binding motif protein 5
GO:0000398	69878	Snrpf	small nuclear ribonucleoprotein polypeptide F
GO:0000398	231386	Ythdc1	YTH domain containing 1
GO:0000398	53817	Ddx39b	DEAD (Asp-Glu-Ala-Asp) box polypeptide 39B
GO:0000398	108121	U2af1	U2 small nuclear ribonucleoprotein auxiliary factor (U2AF) 1
GO:0000398	51796	Srrm1	serine/arginine repetitive matrix 1
GO:0000398	81898	Sf3b1	splicing factor 3b, subunit 1
GO:0050766	14130	Fcgr2b	Fc receptor, IgG, low affinity IIb
GO:0050766	56644	Clec7a	C-type lectin domain family 7, member a
GO:0050766	66890	Lman2	lectin, mannose-binding 2
GO:0050766	16423	Cd47	CD47 antigen (Rh-related antigen, integrin-associated signal transducer)
GO:0050766	19261	Sirpa	signal-regulatory protein alpha
GO:0050766	18173	Slc11a1	solute carrier family 11 (proton-coupled divalent metal ion transporters), member 1
GO:0050766	108797	Mex3b	mex3 RNA binding family member B
GO:0050766	13057	Cyba	cytochrome b-245, alpha polypeptide
GO:0050766	14456	Gas6	growth arrest specific 6
GO:0050766	15481	Hspa8	heat shock protein 8
GO:0050766	14127	Fcer1g	Fc receptor, IgE, high affinity I, gamma polypeptide
GO:0050766	17304	Mfge8	milk fat globule-EGF factor 8 protein
GO:0002548	20303	Ccl4	chemokine (C-C motif) ligand 4
GO:0002548	20305	Ccl6	chemokine (C-C motif) ligand 6
GO:0002548	20308	Ccl9	chemokine (C-C motif) ligand 9
GO:0002548	18591	Pdgfb	platelet derived growth factor, B polypeptide
GO:0002548	16854	Lgals3	lectin, galactose binding, soluble 3
GO:0002548	19277	Ptpro	protein tyrosine phosphatase, receptor type, O
GO:0002548	20293	Ccl12	chemokine (C-C motif) ligand 12
GO:0002548	14254	Flt1	FMS-like tyrosine kinase 1
GO:0002548	20306	Ccl7	chemokine (C-C motif) ligand 7
GO:0002548	20296	Ccl2	chemokine (C-C motif) ligand 2
GO:0042776	11957	Atp5j	ATP synthase, H+ transporting, mitochondrial F0 complex, subunit F
GO:0042776	28080	Atp5o	ATP synthase, H+ transporting, mitochondrial F1 complex, O subunit
GO:0042776	11946	Atp5a1	ATP synthase, H+ transporting, mitochondrial F1 complex, alpha subunit 1
GO:0042776	71679	Atp5h	ATP synthase, H+ transporting, mitochondrial F0 complex, subunit D
GO:0042776	27425	Atp5l	ATP synthase, H+ transporting, mitochondrial F0 complex, subunit G
GO:0042776	11947	Atp5b	ATP synthase, H+ transporting mitochondrial F1 complex, beta subunit
GO:0042776	57423	Atp5j2	ATP synthase, H+ transporting, mitochondrial F0 complex, subunit F2
GO:0007229	23880	Fyb	FYN binding protein
GO:0007229	16403	Itga6	integrin alpha 6
GO:0007229	11490	Adam15	a disintegrin and metallopeptidase domain 15 (metargidin)
GO:0007229	18103	Nme2	NME/NM23 nucleoside diphosphate kinase 2
GO:0007229	16412	Itgb1	integrin beta 1 (fibronectin receptor beta)
GO:0007229	56193	Plek	pleckstrin
GO:0007229	16411	Itgax	integrin alpha X
GO:0007229	22177	Tyrobp	TYRO protein tyrosine kinase binding protein
GO:0007229	16402	Itga5	integrin alpha 5 (fibronectin receptor alpha)
GO:0007229	18186	Nrp1	neuropilin 1
GO:0007229	16414	Itgb2	integrin beta 2
GO:0007229	19242	Ptn	pleiotrophin
GO:0007229	26554	Cul3	cullin 3
GO:0007229	14127	Fcer1g	Fc receptor, IgE, high affinity I, gamma polypeptide
GO:1900087	319195	Rpl17	ribosomal protein L17
GO:1900087	81702	Ankrd17	ankyrin repeat domain 17
GO:1900087	28036	Larp7	La ribonucleoprotein domain family, member 7
GO:1900087	11651	Akt1	thymoma viral proto-oncogene 1
GO:1900087	11491	Adam17	a disintegrin and metallopeptidase domain 17
GO:1900087	13205	Ddx3x	DEAD/H (Asp-Glu-Ala-Asp/His) box polypeptide 3, X-linked
GO:1900087	21781	Tfdp1	transcription factor Dp 1
GO:1900087	67628	Anp32b	acidic (leucine-rich) nuclear phosphoprotein 32 family, member B
GO:1900087	12444	Ccnd2	cyclin D2
GO:1900087	11792	Apex1	apurinic/apyrimidinic endonuclease 1
GO:1900087	12914	Crebbp	CREB binding protein
GO:1900087	69188	Kmt2e	lysine (K)-specific methyltransferase 2E
GO:0006096	13806	Eno1	enolase 1, alpha non-neuron
GO:0006096	18655	Pgk1	phosphoglycerate kinase 1
GO:0006096	14751	Gpi1	glucose phosphate isomerase 1
GO:0006096	11674	Aldoa	aldolase A, fructose-bisphosphate
GO:0006096	18648	Pgam1	phosphoglycerate mutase 1
GO:0006096	18746	Pkm	pyruvate kinase, muscle
GO:0006096	14433	Gapdh	glyceraldehyde-3-phosphate dehydrogenase
GO:0006606	218210	Nup153	nucleoporin 153
GO:0006606	20848	Stat3	signal transducer and activator of transcription 3
GO:0006606	108705	Pttg1ip	pituitary tumor-transforming 1 interacting protein
GO:0006606	269966	Nup98	nucleoporin 98
GO:0006606	233726	Ipo7	importin 7
GO:0006606	11651	Akt1	thymoma viral proto-oncogene 1
GO:0006606	16649	Kpna4	karyopherin (importin) alpha 4
GO:0006606	107939	Pom121	nuclear pore membrane protein 121
GO:0006606	16211	Kpnb1	karyopherin (importin) beta 1
GO:0006606	18035	Nfkbia	nuclear factor of kappa light polypeptide gene enhancer in B cells inhibitor, alpha
GO:0006606	15481	Hspa8	heat shock protein 8
GO:0006606	16905	Lmna	lamin A
GO:0006606	19384	Ran	RAN, member RAS oncogene family
GO:0006606	56338	Txnip	thioredoxin interacting protein
GO:0006879	66162	Bola2	bolA-like 2 (E. coli)
GO:0006879	15368	Hmox1	heme oxygenase 1
GO:0006879	17869	Myc	myelocytomatosis oncogene
GO:0006879	11428	Aco1	aconitase 1
GO:0006879	66383	Iscu	iron-sulfur cluster assembly enzyme
GO:0006879	65113	Ndfip1	Nedd4 family interacting protein 1
GO:0006879	66290	Atp6v1g1	ATPase, H+ transporting, lysosomal V1 subunit G1
GO:0006879	12870	Cp	ceruloplasmin
GO:0006879	11964	Atp6v1a	ATPase, H+ transporting, lysosomal V1 subunit A
GO:0006879	30926	Glrx3	glutaredoxin 3
GO:0006879	18173	Slc11a1	solute carrier family 11 (proton-coupled divalent metal ion transporters), member 1
GO:0008360	14673	Gna12	guanine nucleotide binding protein, alpha 12
GO:0008360	20293	Ccl12	chemokine (C-C motif) ligand 12
GO:0008360	67784	Plxnd1	plexin D1
GO:0008360	20351	Sema4a	sema domain, immunoglobulin domain (Ig), transmembrane domain (TM) and short cytoplasmic domain, (semaphorin) 4A
GO:0008360	22350	Ezr	ezrin
GO:0008360	104215	Rhoq	ras homolog family member Q
GO:0008360	19242	Ptn	pleiotrophin
GO:0008360	20296	Ccl2	chemokine (C-C motif) ligand 2
GO:0008360	67938	Myl12b	myosin, light chain 12B, regulatory
GO:0008360	17698	Msn	moesin
GO:0008360	108100	Baiap2	brain-specific angiogenesis inhibitor 1-associated protein 2
GO:0008360	67268	Myl12a	myosin, light chain 12A, regulatory, non-sarcomeric
GO:0008360	260409	Cdc42ep3	CDC42 effector protein (Rho GTPase binding) 3
GO:0008360	14726	Pdpn	podoplanin
GO:0008360	19354	Rac2	Rac family small GTPase 2
GO:0008360	11852	Rhob	ras homolog family member B
GO:0008360	15212	Hexb	hexosaminidase B
GO:0008360	11674	Aldoa	aldolase A, fructose-bisphosphate
GO:0008360	16456	F11r	F11 receptor
GO:0008360	16988	Lst1	leukocyte specific transcript 1
GO:0008360	20196	S100a13	S100 calcium binding protein A13
GO:0008360	56699	Cdc42ep4	CDC42 effector protein (Rho GTPase binding) 4
GO:0034097	20848	Stat3	signal transducer and activator of transcription 3
GO:0034097	60533	Cd274	CD274 antigen
GO:0034097	19697	Rela	v-rel reticuloendotheliosis viral oncogene homolog A (avian)
GO:0034097	16195	Il6st	interleukin 6 signal transducer
GO:0034097	13200	Ddost	dolichyl-di-phosphooligosaccharide-protein glycotransferase
GO:0034097	104015	Synj1	synaptojanin 1
GO:0034097	20807	Srf	serum response factor
GO:0034097	17164	Mapkapk2	MAP kinase-activated protein kinase 2
GO:0034097	12628	Cfh	complement component factor h
GO:0034097	21857	Timp1	tissue inhibitor of metalloproteinase 1
GO:0034097	16194	Il6ra	interleukin 6 receptor, alpha
GO:0034097	21858	Timp2	tissue inhibitor of metalloproteinase 2
GO:0034097	21934	Tnfrsf11a	tumor necrosis factor receptor superfamily, member 11a, NFKB activator
[truncated: 6,081 more rows]

## Sheet: GO-CC
Gene Set Name	Description	Genes in Gene Set	Genes in Overlap	P-value	FDR	（N）14642
GO:0043209	myelin sheath	223	89	9.80543e-93	4.83408e-90
GO:0022625	cytosolic large ribosomal subunit	108	67	2.35849e-87	5.81367e-85
GO:0005743	mitochondrial inner membrane	491	112	9.44372e-86	1.55192e-83
GO:0005840	ribosome	174	67	9.64224e-69	1.18841e-66
GO:0022627	cytosolic small ribosomal subunit	71	47	1.18004e-63	1.16352e-61
GO:0005747	mitochondrial respiratory chain complex I	101	41	1.08444e-43	8.91045e-42
GO:0005622	intracellular anatomical structure	430	69	2.18018e-42	1.53547e-40
GO:1990904	ribonucleoprotein complex	178	46	1.78644e-38	1.1009e-36
GO:0005874	microtubule	383	59	2.11641e-35	1.15932e-33
GO:0045121	membrane raft	333	50	1.15396e-29	5.68902e-28
GO:0070469	respirasome	60	25	1.57696e-27	7.06766e-26
GO:0016607	nuclear speck	371	50	1.96462e-27	8.0713e-26
GO:0000785	chromatin	380	47	3.06351e-24	1.16178e-22
GO:0014069	postsynaptic density	418	49	3.61434e-24	1.27277e-22
GO:0005667	transcription regulator complex	361	45	2.07763e-23	6.82849e-22
GO:0005681	spliceosomal complex	174	32	2.88494e-22	8.88921e-21
GO:0016324	apical plasma membrane	459	48	1.43329e-21	4.15654e-20
GO:0005769	early endosome	295	38	1.72138e-20	4.71465e-19
GO:0005770	late endosome	179	30	9.20199e-20	2.38768e-18
GO:0005925	focal adhesion	234	33	3.33593e-19	8.22307e-18
GO:0044297	cell body	123	25	8.17708e-19	1.91967e-17
GO:0005753	mitochondrial proton-transporting ATP synthase complex	24	14	1.0551e-18	2.26159e-17
GO:0015935	small ribosomal subunit	24	14	1.0551e-18	2.26159e-17
GO:0015630	microtubule cytoskeleton	223	31	6.05509e-18	1.24382e-16
GO:0016323	basolateral plasma membrane	294	35	6.96124e-18	1.37276e-16
GO:0015629	actin cytoskeleton	280	34	1.10898e-17	2.1028e-16
GO:0031966	mitochondrial membrane	111	23	1.27227e-17	2.32307e-16
GO:0042788	polysomal ribosome	34	15	1.58468e-17	2.79017e-16
GO:0098794	postsynapse	143	25	3.65231e-17	6.20892e-16
GO:0000276	mitochondrial proton-transporting ATP synthase complex, coupling factor F(o)	15	11	1.26307e-16	2.07564e-15
GO:0005635	nuclear envelope	226	29	6.1696e-16	9.81166e-15
GO:0005839	proteasome core complex	38	14	4.07189e-15	6.21516e-14
GO:0016363	nuclear matrix	101	20	4.16025e-15	6.21516e-14
GO:0031982	vesicle	177	25	6.45966e-15	9.36651e-14
GO:0036464	cytoplasmic ribonucleoprotein granule	80	18	9.05429e-15	1.27536e-13
GO:0005751	mitochondrial respiratory chain complex IV	20	11	1.42592e-14	1.89994e-13
GO:0008250	oligosaccharyltransferase complex	20	11	1.42592e-14	1.89994e-13
GO:0030496	midbody	169	24	1.97318e-14	2.55994e-13
GO:0030027	lamellipodium	203	26	2.03218e-14	2.56889e-13
GO:0010494	cytoplasmic stress granule	85	18	2.815e-14	3.38487e-13
GO:0001650	fibrillar center	140	22	2.80993e-14	3.38487e-13
GO:0098685	Schaffer collateral - CA1 synapse	172	24	2.9442e-14	3.45593e-13
GO:0005741	mitochondrial outer membrane	200	25	1.12488e-13	1.28969e-12
GO:0000502	proteasome complex	68	16	1.30321e-13	1.46019e-12
GO:0042383	sarcolemma	168	23	1.52103e-13	1.66638e-12
GO:0030426	growth cone	173	23	2.86522e-13	3.07077e-12
GO:0005793	endoplasmic reticulum-Golgi intermediate compartment	85	17	3.95639e-13	4.15e-12
GO:0045335	phagocytic vesicle	91	17	1.2807e-12	1.31538e-11
GO:0071013	catalytic step 2 spliceosome	111	18	3.50819e-12	3.52967e-11
GO:0005884	actin filament	112	18	4.1068e-12	4.0493e-11
GO:0098793	presynapse	129	19	5.18967e-12	5.01668e-11
GO:0070062	extracellular exosome	101	17	7.47193e-12	7.08396e-11
GO:0045177	apical part of cell	141	19	2.57578e-11	2.39596e-10
GO:0008021	synaptic vesicle	216	23	3.01569e-11	2.75321e-10
GO:0000139	Golgi membrane	221	23	4.80519e-11	4.23029e-10
GO:0043197	dendritic spine	221	23	4.80519e-11	4.23029e-10
GO:0031965	nuclear membrane	208	22	9.17739e-11	7.93764e-10
GO:0005791	rough endoplasmic reticulum	74	14	1.02406e-10	8.70448e-10
GO:0005875	microtubule associated complex	30	10	1.13449e-10	9.4797e-10
GO:0000228	nuclear chromosome	50	12	1.16198e-10	9.54763e-10
GO:0005759	mitochondrial matrix	182	20	3.27592e-10	2.64051e-09
GO:0000421	autophagosome membrane	33	10	3.32072e-10	2.64051e-09
GO:0032587	ruffle membrane	82	14	4.29481e-10	3.36086e-09
GO:0015934	large ribosomal subunit	18	8	5.63935e-10	4.34406e-09
GO:0030176	integral component of endoplasmic reticulum membrane	151	18	6.59267e-10	5.00029e-09
GO:0010008	endosome membrane	102	15	9.04611e-10	6.75717e-09
GO:0005765	lysosomal membrane	175	19	1.10594e-09	8.13774e-09
GO:0090575	RNA polymerase II transcription regulator complex	89	14	1.31973e-09	9.56806e-09
GO:0005881	cytoplasmic microtubule	75	13	1.4826e-09	1.0593e-08
GO:0043020	NADPH oxidase complex	21	8	2.49428e-09	1.75668e-08
GO:0062023	collagen-containing extracellular matrix	373	27	3.79539e-09	2.63539e-08
GO:0005776	autophagosome	81	13	3.96163e-09	2.71261e-08
GO:0008180	COP9 signalosome	54	11	4.53032e-09	3.01817e-08
GO:0005844	polysome	54	11	4.53032e-09	3.01817e-08
GO:0005750	mitochondrial respiratory chain complex III	15	7	4.59586e-09	3.02101e-08
GO:0005762	mitochondrial large ribosomal subunit	98	14	4.82311e-09	3.12867e-08
GO:0043204	perikaryon	155	17	7.03462e-09	4.50398e-08
GO:0016604	nuclear body	340	25	1.03718e-08	6.55551e-08
GO:0014704	intercalated disc	73	12	1.18313e-08	7.38331e-08
GO:0019897	extrinsic component of plasma membrane	35	9	1.29475e-08	7.9789e-08
GO:0005790	smooth endoplasmic reticulum	36	9	1.69745e-08	1.03314e-07
GO:0000164	protein phosphatase type 1 complex	18	7	2.16338e-08	1.30066e-07
GO:0005852	eukaryotic translation initiation factor 3 complex	37	9	2.20554e-08	1.31004e-07
GO:0072686	mitotic spindle	130	15	2.68852e-08	1.5779e-07
GO:0005905	clathrin-coated pit	79	12	2.97162e-08	1.7035e-07
GO:0030139	endocytic vesicle	79	12	2.97162e-08	1.7035e-07
GO:0032993	protein-DNA complex	51	10	3.37381e-08	1.89897e-07
GO:0005685	U1 snRNP	28	8	3.38964e-08	1.89897e-07
GO:0000776	kinetochore	173	17	3.66175e-08	2.02836e-07
GO:0005758	mitochondrial intermembrane space	98	13	4.2246e-08	2.31414e-07
GO:0030136	clathrin-coated vesicle	67	11	4.86721e-08	2.63685e-07
GO:0071203	WASH complex	20	7	5.09925e-08	2.73253e-07
GO:0001726	ruffle	100	13	5.3997e-08	2.86242e-07
GO:0005788	endoplasmic reticulum lumen	101	13	6.09106e-08	3.19457e-07
GO:0070765	gamma-secretase complex	21	7	7.52416e-08	3.90464e-07
GO:0005902	microvillus	104	13	8.66858e-08	4.45168e-07
GO:0000793	condensed chromosome	43	9	9.03593e-08	4.55585e-07
GO:0031901	early endosome membrane	71	11	9.05626e-08	4.55585e-07
GO:0030175	filopodium	73	11	1.21624e-07	6.05662e-07
GO:0055037	recycling endosome	146	15	1.27603e-07	6.29082e-07
GO:0005795	Golgi stack	33	8	1.39309e-07	6.79992e-07
GO:0000932	P-body	111	13	1.88551e-07	9.02482e-07
GO:0005890	sodium:potassium-exchanging ATPase complex	15	6	1.88495e-07	9.02482e-07
GO:0005643	nuclear pore	77	11	2.13266e-07	1.00499e-06
GO:0012505	endomembrane system	94	12	2.14045e-07	1.00499e-06
GO:0097060	synaptic membrane	62	10	2.35486e-07	1.09523e-06
GO:0001725	stress fiber	114	13	2.58317e-07	1.19019e-06
GO:0101031	chaperone complex	17	6	4.51312e-07	2.06016e-06
GO:0001772	immunological synapse	52	9	5.06626e-07	2.29144e-06
GO:0043220	Schmidt-Lanterman incisure	18	6	6.66152e-07	2.98557e-06
GO:0005882	intermediate filament	125	13	7.54814e-07	3.32253e-06
GO:0005811	lipid droplet	125	13	7.54814e-07	3.32253e-06
GO:0043292	contractile fiber	20	6	1.3468e-06	5.87584e-06
GO:0030141	secretory granule	176	15	1.4229e-06	6.15343e-06
GO:0030018	Z disc	177	15	1.52786e-06	6.54987e-06
GO:0071944	cell periphery	94	11	1.64829e-06	6.94698e-06
GO:0001917	photoreceptor inner segment	76	10	1.64867e-06	6.94698e-06
GO:0035371	microtubule plus-end	32	7	1.8182e-06	7.53252e-06
GO:0005782	peroxisomal matrix	32	7	1.8182e-06	7.53252e-06
GO:0030122	AP-2 adaptor complex	21	6	1.85542e-06	7.62268e-06
GO:0042470	melanosome	46	8	2.10889e-06	8.59242e-06
GO:0030315	T-tubule	79	10	2.36507e-06	9.55722e-06
GO:0000775	chromosome, centromeric region	161	14	2.49634e-06	9.98123e-06
GO:0005773	vacuole	22	6	2.51049e-06	9.98123e-06
GO:0005777	peroxisome	211	16	2.98488e-06	1.17724e-05
GO:0019898	extrinsic component of membrane	64	9	3.09992e-06	1.21291e-05
GO:0005923	bicellular tight junction	188	15	3.23423e-06	1.25549e-05
GO:0043235	receptor complex	266	18	3.71878e-06	1.43231e-05
GO:0044295	axonal growth cone	50	8	4.06026e-06	1.55171e-05
GO:0016471	vacuolar proton-transporting V-type ATPase complex	24	6	4.38543e-06	1.6504e-05
GO:0097038	perinuclear endoplasmic reticulum	24	6	4.38543e-06	1.6504e-05
GO:0005834	heterotrimeric G-protein complex	67	9	4.57647e-06	1.70924e-05
GO:0005912	adherens junction	172	14	5.40871e-06	2.00488e-05
GO:0030670	phagocytic vesicle membrane	25	6	5.67833e-06	2.08912e-05
GO:0030667	secretory granule membrane	39	7	7.40891e-06	2.64681e-05
GO:0000307	cyclin-dependent protein kinase holoenzyme complex	39	7	7.40891e-06	2.64681e-05
GO:0001891	phagocytic cup	26	6	7.2642e-06	2.64681e-05
GO:0016235	aggresome	39	7	7.40891e-06	2.64681e-05
GO:0031252	cell leading edge	72	9	8.37729e-06	2.97122e-05
GO:0030061	mitochondrial crista	16	5	8.54951e-06	2.9893e-05
GO:0034663	endoplasmic reticulum chaperone complex	16	5	8.54951e-06	2.9893e-05
GO:0005801	cis-Golgi network	56	8	9.7251e-06	3.37639e-05
GO:0099524	postsynaptic cytosol	28	6	1.15113e-05	3.94101e-05
GO:0005832	chaperonin-containing T-complex	28	6	1.15113e-05	3.94101e-05
GO:1990316	Atg1/ULK1 kinase complex	17	5	1.19238e-05	4.05408e-05
GO:0005686	U2 snRNP	30	6	1.75699e-05	5.85267e-05
GO:0008305	integrin complex	30	6	1.75699e-05	5.85267e-05
GO:0002102	podosome	30	6	1.75699e-05	5.85267e-05
GO:0030904	retromer complex	31	6	2.14401e-05	7.09394e-05
GO:0005938	cell cortex	148	12	2.59005e-05	8.51262e-05
GO:0031902	late endosome membrane	64	8	2.65427e-05	8.6219e-05
GO:0005771	multivesicular body	47	7	2.65827e-05	8.6219e-05
GO:0016592	mediator complex	83	9	2.69107e-05	8.67123e-05
GO:0000777	condensed chromosome kinetochore	20	5	2.85062e-05	9.12567e-05
GO:0031234	extrinsic component of cytoplasmic side of plasma membrane	85	9	3.26007e-05	0.000103691
GO:0005885	Arp2/3 protein complex	22	5	4.69298e-05	0.000147366
GO:0005697	telomerase holoenzyme complex	22	5	4.69298e-05	0.000147366
GO:0005911	cell-cell junction	264	16	4.82799e-05	0.000150646
GO:0009898	cytoplasmic side of plasma membrane	70	8	5.12656e-05	0.000158956
GO:0005604	basement membrane	160	12	5.57082e-05	0.000171651
GO:0071782	endoplasmic reticulum tubular network	23	5	5.90374e-05	0.000179795
GO:0042645	mitochondrial nucleoid	53	7	5.90806e-05	0.000179795
GO:0000792	heterochromatin	72	8	6.28854e-05	0.000190199
GO:0031672	A band	26	5	0.000110138	0.000331086
GO:0055038	recycling endosome membrane	60	7	0.000132089	0.000394667
GO:0030117	membrane coat	28	5	0.000159509	0.000473723
GO:0005802	trans-Golgi network	263	15	0.000160472	0.00047373
GO:0030173	integral component of Golgi membrane	62	7	0.000162823	0.000477809
GO:0032593	insulin-responsive compartment	16	4	0.000188605	0.000546955
GO:0034703	cation channel complex	16	4	0.000188605	0.000546955
GO:0016581	NuRD complex	29	5	0.000189765	0.000547099
GO:0000407	phagophore assembly site	30	5	0.000224204	0.00064263
GO:0000791	euchromatin	47	6	0.000242113	0.000688412
GO:0034399	nuclear periphery	17	4	0.000242969	0.000688412
GO:0015030	Cajal body	48	6	0.000272327	0.000767183
GO:0000151	ubiquitin ligase complex	115	9	0.000337748	0.000946079
GO:0042555	MCM complex	19	4	0.000384019	0.00105178
GO:1990023	mitotic spindle midzone	19	4	0.000384019	0.00105178
GO:0044327	dendritic spine head	19	4	0.000384019	0.00105178
GO:0000813	ESCRT I complex	19	4	0.000384019	0.00105178
GO:0031209	SCAR complex	20	4	0.000472897	0.00127398
GO:0005763	mitochondrial small ribosomal subunit	53	6	0.000470496	0.00127398
GO:0099055	integral component of postsynaptic membrane	96	8	0.00046929	0.00127398
GO:0031305	integral component of mitochondrial inner membrane	55	6	0.000575533	0.00153372
GO:0030140	trans-Golgi network transport vesicle	21	4	0.0005755	0.00153372
GO:0005796	Golgi lumen	22	4	0.00069296	0.00181957
GO:0031528	microvillus membrane	22	4	0.00069296	0.00181957
GO:0044853	plasma membrane raft	38	5	0.000697509	0.00181957
GO:0031594	neuromuscular junction	127	9	0.000697562	0.00181957
GO:0005819	spindle	103	8	0.000750219	0.00194662
GO:0005689	U12-type spliceosomal complex	39	5	0.000787792	0.00203341
GO:0070160	tight junction	24	4	0.000977017	0.00250869
GO:0030134	COPII-coated ER to Golgi transport vesicle	41	5	0.000994139	0.00253943
GO:0031519	PcG protein complex	43	5	0.0012381	0.0031463
GO:0030008	TRAPP complex	26	4	0.00133423	0.00335599
GO:0000796	condensin complex	26	4	0.00133423	0.00335599
GO:0000786	nucleosome	91	7	0.00167649	0.00419547
GO:0044291	cell-cell contact zone	28	4	0.00177372	0.0043942
GO:0051233	spindle midzone	28	4	0.00177372	0.0043942
GO:0036126	sperm flagellum	93	7	0.0019001	0.00468375
GO:0032154	cleavage furrow	48	5	0.00203887	0.00500082
GO:0043198	dendritic shaft	71	6	0.00220688	0.0053861
GO:0031680	G-protein beta/gamma-subunit complex	15	3	0.00254388	0.00611773
GO:0031090	organelle membrane	15	3	0.00254388	0.00611773
GO:0042589	zymogen granule membrane	15	3	0.00254388	0.00611773
GO:0032420	stereocilium	51	5	0.00267082	0.00639182
GO:0043196	varicosity	16	3	0.00308741	0.00724806
GO:0031527	filopodium membrane	16	3	0.00308741	0.00724806
GO:0044322	endoplasmic reticulum quality control compartment	16	3	0.00308741	0.00724806
GO:1990124	messenger ribonucleoprotein complex	16	3	0.00308741	0.00724806
GO:0034362	low-density lipoprotein particle	17	3	0.00369693	0.00855675
GO:0000940	condensed chromosome outer kinetochore	17	3	0.00369693	0.00855675
GO:0000123	histone acetyltransferase complex	34	4	0.00367522	0.00855675
GO:0005581	collagen trimer	79	6	0.00377582	0.00869849
GO:0016605	PML body	107	7	0.0041776	0.00957932
GO:0000781	chromosome, telomeric region	136	8	0.00433541	0.00989517
GO:0097449	astrocyte projection	19	3	0.00512304	0.0114283
GO:0031091	platelet alpha granule	19	3	0.00512304	0.0114283
GO:0030137	COPI-coated vesicle	19	3	0.00512304	0.0114283
GO:0034045	phagophore assembly site membrane	19	3	0.00512304	0.0114283
GO:0045178	basal part of cell	19	3	0.00512304	0.0114283
GO:0099056	integral component of presynaptic membrane	112	7	0.00535792	0.0118985
GO:0005657	replication fork	38	4	0.0055137	0.0121351
GO:0098982	GABA-ergic synapse	172	9	0.00550341	0.0121351
GO:0030864	cortical actin cytoskeleton	61	5	0.00580194	0.0127127
GO:0071011	precatalytic spliceosome	20	3	0.00594365	0.0129656
GO:0005901	caveola	116	7	0.00646926	0.01405
GO:0005736	RNA polymerase I complex	21	3	0.00683834	0.0147864
GO:0009925	basal plasma membrane	64	5	0.0071025	0.0152905
GO:0031463	Cul3-RING ubiquitin ligase complex	41	4	0.00723701	0.0155124
GO:0030659	cytoplasmic vesicle membrane	66	5	0.00807469	0.017233
GO:0031526	brush border membrane	93	6	0.00831284	0.0176648
GO:0046540	U4/U6 x U5 tri-snRNP complex	43	4	0.00856324	0.0181188
GO:0090543	Flemming body	23	3	0.008856	0.0186582
GO:0000145	exocyst	24	3	0.00998157	0.0207634
GO:0035327	transcriptionally active chromatin	24	3	0.00998157	0.0207634
GO:0008023	transcription elongation factor complex	24	3	0.00998157	0.0207634
GO:0043195	terminal bouton	98	6	0.0106172	0.0219927
GO:0016234	inclusion body	25	3	0.0111864	0.0229788
GO:0099523	presynaptic cytosol	25	3	0.0111864	0.0229788
GO:0071005	U2-type precatalytic spliceosome	47	4	0.01167	0.0238728
GO:0032039	integrator complex	26	3	0.0124715	0.0254068
GO:0016328	lateral plasma membrane	75	5	0.0135979	0.0275874
GO:0000159	protein phosphatase type 2A complex	27	3	0.0138376	0.0279587
GO:0045171	intercellular bridge	79	5	0.0167112	0.033627
GO:0097440	apical dendrite	29	3	0.016815	0.0336983
GO:0032426	stereocilium tip	30	3	0.0184273	0.0367799
GO:0000922	spindle pole	111	6	0.0186568	0.0370879
GO:0031362	anchored component of external side of plasma membrane	31	3	0.0201223	0.0396812
GO:0071007	U2-type catalytic step 2 spliceosome	31	3	0.0201223	0.0396812
GO:0099092	postsynaptic density, intracellular component	32	3	0.0219002	0.0428445
GO:0070382	exocytic vesicle	32	3	0.0219002	0.0428445
GO:0000118	histone deacetylase complex	58	4	0.0236376	0.0460607
GO:0035098	ESC/E(Z) complex	33	3	0.0237611	0.0461191
GO:0001750	photoreceptor outer segment	88	5	0.0253555	0.0490207
GO:0031226	intrinsic component of plasma membrane	34	3	0.0257049	0.0495021

## Sheet: GO-CC_detail
Gene Set Name	Gene Id	Gene Symbol	Description
GO:0043209	21672	Prdx2	peroxiredoxin 2
GO:0043209	18823	Plp1	proteolipid protein (myelin) 1
GO:0043209	12462	Cct3	chaperonin containing Tcp1, subunit 3 (gamma)
GO:0043209	12861	Cox6a1	cytochrome c oxidase subunit 6A1
GO:0043209	22143	Tuba1b	tubulin, alpha 1B
GO:0043209	17698	Msn	moesin
GO:0043209	11947	Atp5b	ATP synthase, H+ transporting mitochondrial F1 complex, beta subunit
GO:0043209	72900	Ndufv2	NADH:ubiquinone oxidoreductase core subunit V2
GO:0043209	12859	Cox5b	cytochrome c oxidase subunit 5B
GO:0043209	18195	Nsf	N-ethylmaleimide sensitive fusion protein
GO:0043209	12799	Cnp	2',3'-cyclic nucleotide 3' phosphodiesterase
GO:0043209	18103	Nme2	NME/NM23 nucleoside diphosphate kinase 2
GO:0043209	13806	Eno1	enolase 1, alpha non-neuron
GO:0043209	21881	Tkt	transketolase
GO:0043209	11757	Prdx3	peroxiredoxin 3
GO:0043209	11964	Atp6v1a	ATPase, H+ transporting, lysosomal V1 subunit A
GO:0043209	15519	Hsp90aa1	heat shock protein 90, alpha (cytosolic), class A member 1
GO:0043209	12858	Cox5a	cytochrome c oxidase subunit 5A
GO:0043209	22142	Tuba1a	tubulin, alpha 1A
GO:0043209	14751	Gpi1	glucose phosphate isomerase 1
GO:0043209	18102	Nme1	NME/NM23 nucleoside diphosphate kinase 1
GO:0043209	11674	Aldoa	aldolase A, fructose-bisphosphate
GO:0043209	20867	Stip1	stress-induced phosphoprotein 1
GO:0043209	14719	Got2	glutamatic-oxaloacetic transaminase 2, mitochondrial
GO:0043209	17988	Ndrg1	N-myc downstream regulated gene 1
GO:0043209	20656	Sod2	superoxide dismutase 2, mitochondrial
GO:0043209	11739	Slc25a4	solute carrier family 25 (mitochondrial carrier, adenine nucleotide translocator), member 4
GO:0043209	18477	Prdx1	peroxiredoxin 1
GO:0043209	15510	Hspd1	heat shock protein 1 (chaperonin)
GO:0043209	66694	Uqcrfs1	ubiquinol-cytochrome c reductase, Rieske iron-sulfur polypeptide 1
GO:0043209	11845	Arf6	ADP-ribosylation factor 6
GO:0043209	14567	Gdi1	guanosine diphosphate (GDP) dissociation inhibitor 1
GO:0043209	70747	Tspan2	tetraspanin 2
GO:0043209	98660	Atp1a2	ATPase, Na+/K+ transporting, alpha 2 polypeptide
GO:0043209	28080	Atp5o	ATP synthase, H+ transporting, mitochondrial F1 complex, O subunit
GO:0043209	11966	Atp6v1b2	ATPase, H+ transporting, lysosomal V1 subunit B2
GO:0043209	78294	Rps27a	ribosomal protein S27A
GO:0043209	22333	Vdac1	voltage-dependent anion channel 1
GO:0043209	17196	Mbp	myelin basic protein
GO:0043209	17433	Mobp	myelin-associated oligodendrocytic basic protein
GO:0043209	18648	Pgam1	phosphoglycerate mutase 1
GO:0043209	12955	Cryab	crystallin, alpha B
GO:0043209	11740	Slc25a5	solute carrier family 25 (mitochondrial carrier, adenine nucleotide translocator), member 5
GO:0043209	11931	Atp1b1	ATPase, Na+/K+ transporting, beta 1 polypeptide
GO:0043209	17449	Mdh1	malate dehydrogenase 1, NAD (soluble)
GO:0043209	22334	Vdac2	voltage-dependent anion channel 2
GO:0043209	22153	Tubb4a	tubulin, beta 4A class IVA
GO:0043209	18674	Slc25a3	solute carrier family 25 (mitochondrial carrier, phosphate carrier), member 3
GO:0043209	13660	Ehd1	EH-domain containing 1
GO:0043209	14873	Gsto1	glutathione S-transferase omega 1
GO:0043209	67273	Ndufa10	NADH:ubiquinone oxidoreductase subunit A10
GO:0043209	22190	Ubc	ubiquitin C
GO:0043209	71679	Atp5h	ATP synthase, H+ transporting, mitochondrial F0 complex, subunit D
GO:0043209	232975	Atp1a3	ATPase, Na+/K+ transporting, alpha 3 polypeptide
GO:0043209	14433	Gapdh	glyceraldehyde-3-phosphate dehydrogenase
GO:0043209	12315	Calm3	calmodulin 3
GO:0043209	17448	Mdh2	malate dehydrogenase 2, NAD (mitochondrial)
GO:0043209	17136	Mag	myelin-associated glycoprotein
GO:0043209	12314	Calm2	calmodulin 2
GO:0043209	12349	Car2	carbonic anhydrase 2
GO:0043209	64383	Sirt2	sirtuin 2
GO:0043209	18417	Cldn11	claudin 11
GO:0043209	11946	Atp5a1	ATP synthase, H+ transporting, mitochondrial F1 complex, alpha subunit 1
GO:0043209	22350	Ezr	ezrin
GO:0043209	22186	Uba52	ubiquitin A-52 residue ribosomal protein fusion product 1
GO:0043209	15481	Hspa8	heat shock protein 8
GO:0043209	18746	Pkm	pyruvate kinase, muscle
GO:0022625	76808	Rpl18a	ribosomal protein L18A
GO:0022625	19989	Rpl7	ribosomal protein L7
GO:0022625	22186	Uba52	ubiquitin A-52 residue ribosomal protein fusion product 1
GO:0022625	67891	Rpl4	ribosomal protein L4
GO:0022625	22121	Rpl13a	ribosomal protein L13A
GO:0022625	19944	Rpl29	ribosomal protein L29
GO:0022625	66480	Rpl15	ribosomal protein L15
GO:0022625	67115	Rpl14	ribosomal protein L14
GO:0022625	269261	Rpl12	ribosomal protein L12
GO:0022625	114641	Rpl31	ribosomal protein L31
GO:0022625	19899	Rpl18	ribosomal protein L18
GO:0022625	27367	Rpl3	ribosomal protein L3
GO:0022625	19951	Rpl32	ribosomal protein L32
GO:0022625	20042	Rps12	ribosomal protein S12
GO:0022625	100503670	Rpl5	ribosomal protein L5
GO:0022625	68436	Rpl34	ribosomal protein L34
GO:0022625	65019	Rpl23	ribosomal protein L23
GO:0022625	19921	Rpl19	ribosomal protein L19
GO:0022625	19942	Rpl27	ribosomal protein L27
GO:0022625	11837	Rplp0	ribosomal protein, large, P0
GO:0022625	66489	Rpl35	ribosomal protein L35
GO:0022625	19981	Rpl37a	ribosomal protein L37a
GO:0022625	270106	Rpl13	ribosomal protein L13
GO:0022625	20005	Rpl9	ribosomal protein L9
GO:0022625	19943	Rpl28	ribosomal protein L28
GO:0022625	54217	Rpl36	ribosomal protein L36
GO:0022625	110954	Rpl10	ribosomal protein L10
GO:0022625	319195	Rpl17	ribosomal protein L17
GO:0022625	19988	Rpl6	ribosomal protein L6
GO:0022625	19941	Rpl26	ribosomal protein L26
GO:0022625	19933	Rpl21	ribosomal protein L21
GO:0022625	26451	Rpl27a	ribosomal protein L27A
GO:0022625	67025	Rpl11	ribosomal protein L11
GO:0022625	68193	Rpl24	ribosomal protein L24
GO:0005743	22333	Vdac1	voltage-dependent anion channel 1
GO:0005743	227731	Slc25a25	solute carrier family 25 (mitochondrial carrier, phosphate carrier), member 25
GO:0005743	67126	Atp5e	ATP synthase, H+ transporting, mitochondrial F1 complex, epsilon subunit
GO:0005743	433771	Micos10	mitochondrial contact site and cristae organizing system subunit 10
GO:0005743	11951	Atp5g1	ATP synthase, H+ transporting, mitochondrial F0 complex, subunit C1 (subunit 9)
GO:0005743	68342	Ndufb10	NADH:ubiquinone oxidoreductase subunit B10
GO:0005743	28080	Atp5o	ATP synthase, H+ transporting, mitochondrial F1 complex, O subunit
GO:0005743	68066	Slc25a39	solute carrier family 25, member 39
GO:0005743	74143	Opa1	OPA1, mitochondrial dynamin like GTPase
GO:0005743	11958	Atp5k	ATP synthase, H+ transporting, mitochondrial F1F0 complex, subunit E
GO:0005743	67184	Ndufa13	NADH:ubiquinone oxidoreductase subunit A13
GO:0005743	104130	Ndufb11	NADH:ubiquinone oxidoreductase subunit B11
GO:0005743	68943	Pink1	PTEN induced putative kinase 1
GO:0005743	66218	Ndufb9	NADH:ubiquinone oxidoreductase subunit B9
GO:0005743	11957	Atp5j	ATP synthase, H+ transporting, mitochondrial F0 complex, subunit F
GO:0005743	269951	Idh2	isocitrate dehydrogenase 2 (NADP+), mitochondrial
GO:0005743	12864	Cox6c	cytochrome c oxidase subunit 6C
GO:0005743	17991	Ndufa2	NADH:ubiquinone oxidoreductase subunit A2
GO:0005743	18674	Slc25a3	solute carrier family 25 (mitochondrial carrier, phosphate carrier), member 3
GO:0005743	69029	Smdt1	single-pass membrane protein with aspartate rich tail 1
GO:0005743	22334	Vdac2	voltage-dependent anion channel 2
GO:0005743	67680	Sdhb	succinate dehydrogenase complex, subunit B, iron sulfur (Ip)
GO:0005743	11740	Slc25a5	solute carrier family 25 (mitochondrial carrier, adenine nucleotide translocator), member 5
GO:0005743	66052	Sdhc	succinate dehydrogenase complex, subunit C, integral membrane protein
GO:0005743	97212	Hadha	hydroxyacyl-Coenzyme A dehydrogenase/3-ketoacyl-Coenzyme A thiolase/enoyl-Coenzyme A hydratase (trifunctional protein), alpha subunit
GO:0005743	231086	Hadhb	hydroxyacyl-Coenzyme A dehydrogenase/3-ketoacyl-Coenzyme A thiolase/enoyl-Coenzyme A hydratase (trifunctional protein), beta subunit
GO:0005743	67712	Slc25a37	solute carrier family 25, member 37
GO:0005743	66148	Dnajc15	DnaJ heat shock protein family (Hsp40) member C15
GO:0005743	17448	Mdh2	malate dehydrogenase 2, NAD (mitochondrial)
GO:0005743	14270	Srgap2	SLIT-ROBO Rho GTPase activating protein 2
GO:0005743	110323	Cox6b1	cytochrome c oxidase, subunit 6B1
GO:0005743	71679	Atp5h	ATP synthase, H+ transporting, mitochondrial F0 complex, subunit D
GO:0005743	30055	Timm13	translocase of inner mitochondrial membrane 13
GO:0005743	67130	Ndufa6	NADH:ubiquinone oxidoreductase subunit A6
GO:0005743	66142	Cox7b	cytochrome c oxidase subunit 7B
GO:0005743	18115	Nnt	nicotinamide nucleotide transhydrogenase
GO:0005743	66046	Ndufb5	NADH:ubiquinone oxidoreductase subunit B5
GO:0005743	66108	Ndufa9	NADH:ubiquinone oxidoreductase subunit A9
GO:0005743	66154	Tmem14c	transmembrane protein 14C
GO:0005743	17992	Ndufa4	Ndufa4, mitochondrial complex associated
GO:0005743	11946	Atp5a1	ATP synthase, H+ transporting, mitochondrial F1 complex, alpha subunit 1
GO:0005743	12867	Cox7c	cytochrome c oxidase subunit 7C
GO:0005743	27376	Slc25a10	solute carrier family 25 (mitochondrial carrier, dicarboxylate transporter), member 10
GO:0005743	11637	Ak2	adenylate kinase 2
GO:0005743	66925	Sdhd	succinate dehydrogenase complex, subunit D, integral membrane protein
GO:0005743	56451	Suclg1	succinate-CoA ligase, GDP-forming, alpha subunit
GO:0005743	12859	Cox5b	cytochrome c oxidase subunit 5B
GO:0005743	20463	Cox7a2l	cytochrome c oxidase subunit 7A2 like
GO:0005743	27425	Atp5l	ATP synthase, H+ transporting, mitochondrial F0 complex, subunit G
GO:0005743	12894	Cpt1a	carnitine palmitoyltransferase 1a, liver
GO:0005743	66594	Uqcr11	ubiquinol-cytochrome c reductase, complex III subunit XI
GO:0005743	72900	Ndufv2	NADH:ubiquinone oxidoreductase core subunit V2
GO:0005743	66091	Ndufa3	NADH:ubiquinone oxidoreductase subunit A3
GO:0005743	11947	Atp5b	ATP synthase, H+ transporting mitochondrial F1 complex, beta subunit
GO:0005743	57423	Atp5j2	ATP synthase, H+ transporting, mitochondrial F0 complex, subunit F2
GO:0005743	22228	Ucp2	uncoupling protein 2 (mitochondrial, proton carrier)
GO:0005743	12857	Cox4i1	cytochrome c oxidase subunit 4I1
GO:0005743	12861	Cox6a1	cytochrome c oxidase subunit 6A1
GO:0005743	67092	Gatm	glycine amidinotransferase (L-arginine:glycine amidinotransferase)
GO:0005743	66461	Ptpmt1	protein tyrosine phosphatase, mitochondrial 1
GO:0005743	55951	Mpc1	mitochondrial pyruvate carrier 1
GO:0005743	170756	Slc8b1	solute carrier family 8 (sodium/lithium/calcium exchanger), member B1
GO:0005743	27397	Mrpl17	mitochondrial ribosomal protein L17
GO:0005743	69186	Tmem256	transmembrane protein 256
GO:0005743	66152	Uqcr10	ubiquinol-cytochrome c reductase, complex III subunit X
GO:0005743	66292	Mrps21	mitochondrial ribosomal protein S21
GO:0005743	67530	Uqcrb	ubiquinol-cytochrome c reductase binding protein
GO:0005743	12799	Cnp	2',3'-cyclic nucleotide 3' phosphodiesterase
GO:0005743	27050	Rps3	ribosomal protein S3
GO:0005743	68197	Ndufc2	NADH:ubiquinone oxidoreductase subunit C2
GO:0005743	16854	Lgals3	lectin, galactose binding, soluble 3
GO:0005743	20848	Stat3	signal transducer and activator of transcription 3
GO:0005743	223696	Tomm22	translocase of outer mitochondrial membrane 22
GO:0005743	68198	Ndufb2	NADH:ubiquinone oxidoreductase subunit B2
GO:0005743	22272	Uqcrq	ubiquinol-cytochrome c reductase, complex III subunit VII
GO:0005743	12858	Cox5a	cytochrome c oxidase subunit 5A
GO:0005743	110446	Acat1	acetyl-Coenzyme A acetyltransferase 1
GO:0005743	66916	Ndufb7	NADH:ubiquinone oxidoreductase subunit B7
GO:0005743	66576	Uqcrh	ubiquinol-cytochrome c reductase hinge protein
GO:0005743	56428	Mtch2	mitochondrial carrier 2
GO:0005743	66112	Marc1	mitochondrial amidoxime reducing component 1
GO:0005743	12868	Cox8a	cytochrome c oxidase subunit 8A
GO:0005743	66694	Uqcrfs1	ubiquinol-cytochrome c reductase, Rieske iron-sulfur polypeptide 1
GO:0005743	15510	Hspd1	heat shock protein 1 (chaperonin)
GO:0005743	11739	Slc25a4	solute carrier family 25 (mitochondrial carrier, adenine nucleotide translocator), member 4
GO:0005743	20656	Sod2	superoxide dismutase 2, mitochondrial
GO:0005743	14719	Got2	glutamatic-oxaloacetic transaminase 2, mitochondrial
GO:0005743	66495	Ndufb3	NADH:ubiquinone oxidoreductase subunit B3
GO:0005743	67264	Ndufb8	NADH:ubiquinone oxidoreductase subunit B8
GO:0005840	26451	Rpl27a	ribosomal protein L27A
GO:0005840	66407	Mrps15	mitochondrial ribosomal protein S15
GO:0005840	67025	Rpl11	ribosomal protein L11
GO:0005840	68193	Rpl24	ribosomal protein L24
GO:0005840	27207	Rps11	ribosomal protein S11
GO:0005840	66475	Rps23	ribosomal protein S23
GO:0005840	54127	Rps28	ribosomal protein S28
GO:0005840	66292	Mrps21	mitochondrial ribosomal protein S21
GO:0005840	319195	Rpl17	ribosomal protein L17
GO:0005840	27395	Mrpl15	mitochondrial ribosomal protein L15
GO:0005840	66481	Rps21	ribosomal protein S21
GO:0005840	19988	Rpl6	ribosomal protein L6
GO:0005840	27397	Mrpl17	mitochondrial ribosomal protein L17
GO:0005840	19933	Rpl21	ribosomal protein L21
GO:0005840	54217	Rpl36	ribosomal protein L36
GO:0005840	27050	Rps3	ribosomal protein S3
GO:0005840	67941	Rps27l	ribosomal protein S27-like
GO:0005840	16898	Rps2	ribosomal protein S2
GO:0005840	64658	Mrps25	mitochondrial ribosomal protein S25
GO:0005840	19981	Rpl37a	ribosomal protein L37a
GO:0005840	20091	Rps3a1	ribosomal protein S3A1
GO:0005840	270106	Rpl13	ribosomal protein L13
GO:0005840	20005	Rpl9	ribosomal protein L9
GO:0005840	67945	Rpl41	ribosomal protein L41
GO:0005840	20055	Rps16	ribosomal protein S16
GO:0005840	20088	Rps24	ribosomal protein S24
GO:0005840	19943	Rpl28	ribosomal protein L28
GO:0005840	20102	Rps4x	ribosomal protein S4, X-linked
GO:0005840	65019	Rpl23	ribosomal protein L23
GO:0005840	19921	Rpl19	ribosomal protein L19
GO:0005840	78294	Rps27a	ribosomal protein S27A
GO:0005840	19942	Rpl27	ribosomal protein L27
GO:0005840	11837	Rplp0	ribosomal protein, large, P0
GO:0005840	66489	Rpl35	ribosomal protein L35
GO:0005840	67427	Rps20	ribosomal protein S20
GO:0005840	67115	Rpl14	ribosomal protein L14
GO:0005840	75617	Rps25	ribosomal protein S25
GO:0005840	269261	Rpl12	ribosomal protein L12
GO:0005840	19899	Rpl18	ribosomal protein L18
GO:0005840	16785	Rpsa	ribosomal protein SA
GO:0005840	114641	Rpl31	ribosomal protein L31
GO:0005840	27367	Rpl3	ribosomal protein L3
GO:0005840	19951	Rpl32	ribosomal protein L32
GO:0005840	67270	Mrpl42	mitochondrial ribosomal protein L42
GO:0005840	107733	Mrpl41	mitochondrial ribosomal protein L41
GO:0005840	20042	Rps12	ribosomal protein S12
GO:0005840	100503670	Rpl5	ribosomal protein L5
GO:0005840	20103	Rps5	ribosomal protein S5
GO:0005840	102060	Gadd45gip1	growth arrest and DNA-damage-inducible, gamma interacting protein 1
GO:0005840	14109	Fau	Finkel-Biskis-Reilly murine sarcoma virus (FBR-MuSV) ubiquitously expressed (fox derived)
GO:0005840	14548	Mrps33	mitochondrial ribosomal protein S33
GO:0005840	66047	Mrpl54	mitochondrial ribosomal protein L54
GO:0005840	20068	Rps17	ribosomal protein S17
GO:0005840	22121	Rpl13a	ribosomal protein L13A
GO:0005840	67097	Rps10	ribosomal protein S10
GO:0005840	14694	Rack1	receptor for activated C kinase 1
GO:0005840	19944	Rpl29	ribosomal protein L29
GO:0005840	66480	Rpl15	ribosomal protein L15
GO:0005840	20116	Rps8	ribosomal protein S8
GO:0005840	76808	Rpl18a	ribosomal protein L18A
GO:0005840	19989	Rpl7	ribosomal protein L7
GO:0005840	20054	Rps15	ribosomal protein S15
GO:0005840	66845	Mrpl33	mitochondrial ribosomal protein L33
GO:0005840	68052	Rps13	ribosomal protein S13
GO:0005840	67891	Rpl4	ribosomal protein L4
GO:0005840	20084	Rps18	ribosomal protein S18
GO:0022627	20103	Rps5	ribosomal protein S5
GO:0022627	16785	Rpsa	ribosomal protein SA
GO:0022627	75617	Rps25	ribosomal protein S25
GO:0022627	20042	Rps12	ribosomal protein S12
GO:0022627	78294	Rps27a	ribosomal protein S27A
GO:0022627	67427	Rps20	ribosomal protein S20
GO:0022627	20084	Rps18	ribosomal protein S18
GO:0022627	68052	Rps13	ribosomal protein S13
GO:0022627	22186	Uba52	ubiquitin A-52 residue ribosomal protein fusion product 1
GO:0022627	13205	Ddx3x	DEAD/H (Asp-Glu-Ala-Asp/His) box polypeptide 3, X-linked
GO:0022627	20116	Rps8	ribosomal protein S8
GO:0022627	20054	Rps15	ribosomal protein S15
GO:0022627	110257	Hba-a2	hemoglobin alpha, adult chain 2
GO:0022627	67097	Rps10	ribosomal protein S10
GO:0022627	20068	Rps17	ribosomal protein S17
GO:0022627	14109	Fau	Finkel-Biskis-Reilly murine sarcoma virus (FBR-MuSV) ubiquitously expressed (fox derived)
GO:0022627	66481	Rps21	ribosomal protein S21
GO:0022627	27207	Rps11	ribosomal protein S11
GO:0022627	54127	Rps28	ribosomal protein S28
GO:0022627	66475	Rps23	ribosomal protein S23
GO:0022627	267019	Rps15a	ribosomal protein S15A
GO:0022627	20055	Rps16	ribosomal protein S16
GO:0022627	20102	Rps4x	ribosomal protein S4, X-linked
GO:0022627	57294	Rps27	ribosomal protein S27
GO:0022627	20088	Rps24	ribosomal protein S24
GO:0022627	20091	Rps3a1	ribosomal protein S3A1
GO:0022627	67941	Rps27l	ribosomal protein S27-like
GO:0022627	27050	Rps3	ribosomal protein S3
GO:0022627	16898	Rps2	ribosomal protein S2
GO:0005747	67264	Ndufb8	NADH:ubiquinone oxidoreductase subunit B8
GO:0005747	66495	Ndufb3	NADH:ubiquinone oxidoreductase subunit B3
GO:0005747	68197	Ndufc2	NADH:ubiquinone oxidoreductase subunit C2
GO:0005747	68198	Ndufb2	NADH:ubiquinone oxidoreductase subunit B2
GO:0005747	66916	Ndufb7	NADH:ubiquinone oxidoreductase subunit B7
GO:0005747	66091	Ndufa3	NADH:ubiquinone oxidoreductase subunit A3
GO:0005747	72900	Ndufv2	NADH:ubiquinone oxidoreductase core subunit V2
GO:0005747	66046	Ndufb5	NADH:ubiquinone oxidoreductase subunit B5
GO:0005747	17992	Ndufa4	Ndufa4, mitochondrial complex associated
GO:0005747	66108	Ndufa9	NADH:ubiquinone oxidoreductase subunit A9
GO:0005747	70316	Ndufab1	NADH:ubiquinone oxidoreductase subunit AB1
GO:0005747	67273	Ndufa10	NADH:ubiquinone oxidoreductase subunit A10
GO:0005747	67130	Ndufa6	NADH:ubiquinone oxidoreductase subunit A6
GO:0005747	17991	Ndufa2	NADH:ubiquinone oxidoreductase subunit A2
GO:0005747	225887	Ndufs8	NADH:ubiquinone oxidoreductase core subunit S8
GO:0005747	68342	Ndufb10	NADH:ubiquinone oxidoreductase subunit B10
GO:0005747	67184	Ndufa13	NADH:ubiquinone oxidoreductase subunit A13
GO:0005747	66218	Ndufb9	NADH:ubiquinone oxidoreductase subunit B9
GO:0005747	104130	Ndufb11	NADH:ubiquinone oxidoreductase subunit B11
GO:0005622	319195	Rpl17	ribosomal protein L17
GO:0005622	17131	Smad7	SMAD family member 7
GO:0005622	19933	Rpl21	ribosomal protein L21
GO:0005622	27397	Mrpl17	mitochondrial ribosomal protein L17
GO:0005622	11852	Rhob	ras homolog family member B
GO:0005622	19988	Rpl6	ribosomal protein L6
GO:0005622	19354	Rac2	Rac family small GTPase 2
GO:0005622	66481	Rps21	ribosomal protein S21
GO:0005622	72162	Dhx36	DEAH (Asp-Glu-Ala-His) box polypeptide 36
GO:0005622	66407	Mrps15	mitochondrial ribosomal protein S15
GO:0005622	242687	Wasf2	WAS protein family, member 2
GO:0005622	26451	Rpl27a	ribosomal protein L27A
GO:0005622	54127	Rps28	ribosomal protein S28
GO:0005622	20401	Sh3bp1	SH3-domain binding protein 1
GO:0005622	15516	Hsp90ab1	heat shock protein 90 alpha (cytosolic), class B member 1
GO:0005622	27207	Rps11	ribosomal protein S11
GO:0005622	67025	Rpl11	ribosomal protein L11
GO:0005622	66290	Atp6v1g1	ATPase, H+ transporting, lysosomal V1 subunit G1
GO:0005622	20005	Rpl9	ribosomal protein L9
GO:0005622	270106	Rpl13	ribosomal protein L13
GO:0005622	15507	Hspb1	heat shock protein 1
GO:0005622	20091	Rps3a1	ribosomal protein S3A1
GO:0005622	19981	Rpl37a	ribosomal protein L37a
GO:0005622	20102	Rps4x	ribosomal protein S4, X-linked
GO:0005622	20088	Rps24	ribosomal protein S24
GO:0005622	72042	Cotl1	coactosin-like 1 (Dictyostelium)
GO:0005622	19943	Rpl28	ribosomal protein L28
GO:0005622	217944	Rapgef5	Rap guanine nucleotide exchange factor (GEF) 5
GO:0005622	63986	Gmfg	glia maturation factor, gamma
GO:0005622	54217	Rpl36	ribosomal protein L36
GO:0005622	15519	Hsp90aa1	heat shock protein 90, alpha (cytosolic), class A member 1
GO:0005622	67941	Rps27l	ribosomal protein S27-like
GO:0005622	19951	Rpl32	ribosomal protein L32
GO:0005622	20042	Rps12	ribosomal protein S12
GO:0005622	27367	Rpl3	ribosomal protein L3
GO:0005622	13014	Cstb	cystatin B
GO:0005622	18538	Pcna	proliferating cell nuclear antigen
GO:0005622	19899	Rpl18	ribosomal protein L18
GO:0005622	114641	Rpl31	ribosomal protein L31
GO:0005622	16785	Rpsa	ribosomal protein SA
GO:0005622	67115	Rpl14	ribosomal protein L14
GO:0005622	22368	Trpv2	transient receptor potential cation channel, subfamily V, member 2
GO:0005622	100503670	Rpl5	ribosomal protein L5
GO:0005622	13169	Dbnl	drebrin-like
GO:0005622	11815	Apod	apolipoprotein D
GO:0005622	19921	Rpl19	ribosomal protein L19
GO:0005622	11792	Apex1	apurinic/apyrimidinic endonuclease 1
GO:0005622	71592	Pogk	pogo transposable element with KRAB domain
GO:0005622	22152	Tubb3	tubulin, beta 3 class III
GO:0005622	67427	Rps20	ribosomal protein S20
GO:0005622	66489	Rpl35	ribosomal protein L35
GO:0005622	11837	Rplp0	ribosomal protein, large, P0
GO:0005622	66845	Mrpl33	mitochondrial ribosomal protein L33
GO:0005622	20116	Rps8	ribosomal protein S8
GO:0005622	22350	Ezr	ezrin
GO:0005622	104215	Rhoq	ras homolog family member Q
GO:0005622	20084	Rps18	ribosomal protein S18
GO:0005622	22186	Uba52	ubiquitin A-52 residue ribosomal protein fusion product 1
GO:0005622	15481	Hspa8	heat shock protein 8
GO:0005622	59005	Trappc2l	trafficking protein particle complex 2-like
GO:0005622	68052	Rps13	ribosomal protein S13
GO:0005622	21351	Taldo1	transaldolase 1
GO:0005622	12334	Capn2	calpain 2
GO:0005622	20068	Rps17	ribosomal protein S17
GO:0005622	76089	Rapgef2	Rap guanine nucleotide exchange factor (GEF) 2
GO:0005622	14109	Fau	Finkel-Biskis-Reilly murine sarcoma virus (FBR-MuSV) ubiquitously expressed (fox derived)
GO:0005622	21849	Trim28	tripartite motif-containing 28
GO:0005622	19944	Rpl29	ribosomal protein L29
GO:0005622	66480	Rpl15	ribosomal protein L15
GO:1990904	53379	Hnrnpa2b1	heterogeneous nuclear ribonucleoprotein A2/B1
GO:1990904	21973	Top2a	topoisomerase (DNA) II alpha
GO:1990904	19941	Rpl26	ribosomal protein L26
GO:1990904	28036	Larp7	La ribonucleoprotein domain family, member 7
GO:1990904	20091	Rps3a1	ribosomal protein S3A1
GO:1990904	269966	Nup98	nucleoporin 98
GO:1990904	18813	Pa2g4	proliferation-associated 2G4
GO:1990904	13629	Eef2	eukaryotic translation elongation factor 2
GO:1990904	59013	Hnrnph1	heterogeneous nuclear ribonucleoprotein H1
GO:1990904	22695	Zfp36	zinc finger protein 36
GO:1990904	12192	Zfp36l1	zinc finger protein 36, C3H type-like 1
GO:1990904	27050	Rps3	ribosomal protein S3
GO:1990904	16898	Rps2	ribosomal protein S2
GO:1990904	76936	Hnrnpm	heterogeneous nuclear ribonucleoprotein M
GO:1990904	107733	Mrpl41	mitochondrial ribosomal protein L41
GO:1990904	100503670	Rpl5	ribosomal protein L5
GO:1990904	11991	Hnrnpd	heterogeneous nuclear ribonucleoprotein D
GO:1990904	15382	Hnrnpa1	heterogeneous nuclear ribonucleoprotein A1
GO:1990904	20103	Rps5	ribosomal protein S5
GO:1990904	19942	Rpl27	ribosomal protein L27
GO:1990904	17975	Ncl	nucleolin
GO:1990904	193740	Hspa1a	heat shock protein 1A
GO:1990904	11837	Rplp0	ribosomal protein, large, P0
GO:1990904	56403	Syncrip	synaptotagmin binding, cytoplasmic RNA interacting protein
GO:1990904	19989	Rpl7	ribosomal protein L7
GO:1990904	20116	Rps8	ribosomal protein S8
GO:1990904	17918	Myo5a	myosin VA
GO:1990904	67891	Rpl4	ribosomal protein L4
GO:1990904	18148	Npm1	nucleophosmin 1
GO:1990904	15481	Hspa8	heat shock protein 8
GO:1990904	13548	Dyrk1a	dual-specificity tyrosine-(Y)-phosphorylation regulated kinase 1a
GO:1990904	22608	Ybx1	Y box protein 1
GO:1990904	51810	Hnrnpu	heterogeneous nuclear ribonucleoprotein U
GO:1990904	22121	Rpl13a	ribosomal protein L13A
GO:1990904	67040	Ddx17	DEAD (Asp-Glu-Ala-Asp) box polypeptide 17
GO:1990904	20853	Stau1	staufen double-stranded RNA binding protein 1
GO:1990904	22352	Vim	vimentin
GO:1990904	14433	Gapdh	glyceraldehyde-3-phosphate dehydrogenase
GO:0005874	22143	Tuba1b	tubulin, alpha 1B
GO:0005874	12462	Cct3	chaperonin containing Tcp1, subunit 3 (gamma)
GO:0005874	108100	Baiap2	brain-specific angiogenesis inhibitor 1-associated protein 2
GO:0005874	56430	Clip1	CAP-GLY domain containing linker protein 1
GO:0005874	54354	Rassf5	Ras association (RalGDS/AF-6) domain family member 5
GO:0005874	100732	Mapre3	microtubule-associated protein, RP/EB family, member 3
GO:0005874	269713	Clip2	CAP-GLY domain containing linker protein 2
GO:0005874	16562	Kif1c	kinesin family member 1C
GO:0005874	12799	Cnp	2',3'-cyclic nucleotide 3' phosphodiesterase
GO:0005874	72549	Reep4	receptor accessory protein 4
GO:0005874	18472	Pafah1b1	platelet-activating factor acetylhydrolase, isoform 1b, subunit 1
GO:0005874	67951	Tubb6	tubulin, beta 6 class V
GO:0005874	12464	Cct4	chaperonin containing Tcp1, subunit 4 (delta)
GO:0005874	229841	Cenpe	centromere protein E
GO:0005874	14228	Fkbp4	FK506 binding protein 4
GO:0005874	15505	Hsph1	heat shock 105kDa/110kDa protein 1
GO:0005874	22142	Tuba1a	tubulin, alpha 1A
GO:0005874	73710	Tubb2b	tubulin, beta 2B class IIB
GO:0005874	78798	Eml4	echinoderm microtubule associated protein like 4
GO:0005874	17988	Ndrg1	N-myc downstream regulated gene 1
GO:0005874	67443	Map1lc3b	microtubule-associated protein 1 light chain 3 beta
GO:0005874	108907	Nusap1	nucleolar and spindle associated protein 1
GO:0005874	235180	Fez1	fasciculation and elongation protein zeta 1 (zygin I)
GO:0005874	16765	Stmn1	stathmin 1
GO:0005874	22152	Tubb3	tubulin, beta 3 class III
GO:0005874	13518	Dst	dystonin
GO:0005874	52004	Cdk2ap2	CDK2-associated protein 2
GO:0005874	237436	Gas2l3	growth arrest-specific 2 like 3
GO:0005874	11426	Macf1	microtubule-actin crosslinking factor 1
GO:0005874	73242	Atat1	alpha tubulin acetyltransferase 1
GO:0005874	233406	Prc1	protein regulator of cytokinesis 1
GO:0005874	12125	Bcl2l11	BCL2-like 11 (apoptosis facilitator)
GO:0005874	72119	Tpx2	TPX2, microtubule-associated
GO:0005874	22153	Tubb4a	tubulin, beta 4A class IVA
GO:0005874	11799	Birc5	baculoviral IAP repeat-containing 5
GO:0005874	17762	Mapt	microtubule-associated protein tau
GO:0005874	16800	Arhgef2	rho/rac guanine nucleotide exchange factor (GEF) 2
GO:0005874	104015	Synj1	synaptojanin 1
GO:0005874	56289	Rassf1	Ras association (RalGDS/AF-6) domain family member 1
GO:0005874	13548	Dyrk1a	dual-specificity tyrosine-(Y)-phosphorylation regulated kinase 1a
GO:0005874	11816	Apoe	apolipoprotein E
GO:0005874	64383	Sirt2	sirtuin 2
GO:0005874	56486	Gabarap	gamma-aminobutyric acid receptor associated protein
GO:0005874	22154	Tubb5	tubulin, beta 5 class I
GO:0005874	17755	Map1b	microtubule-associated protein 1B
GO:0005874	15481	Hspa8	heat shock protein 8
GO:0045121	193740	Hspa1a	heat shock protein 1A
GO:0045121	14678	Gnai2	guanine nucleotide binding protein (G protein), alpha inhibiting 2
GO:0045121	12306	Anxa2	annexin A2
GO:0045121	17153	Mal	myelin and lymphocyte protein, T cell differentiation protein
GO:0045121	14102	Fas	Fas (TNF receptor superfamily member 6)
GO:0045121	19264	Ptprc	protein tyrosine phosphatase, receptor type, C
GO:0045121	13033	Ctsd	cathepsin D
GO:0045121	22334	Vdac2	voltage-dependent anion channel 2
GO:0045121	11740	Slc25a5	solute carrier family 25 (mitochondrial carrier, adenine nucleotide translocator), member 5
GO:0045121	12876	Cpe	carboxypeptidase E
GO:0045121	18550	Furin	furin (paired basic amino acid cleaving enzyme)
GO:0045121	17762	Mapt	microtubule-associated protein tau
GO:0045121	24088	Tlr2	toll-like receptor 2
GO:0045121	16414	Itgb2	integrin beta 2
GO:0045121	20971	Sdc4	syndecan 4
GO:0045121	22350	Ezr	ezrin
GO:0045121	22154	Tubb5	tubulin, beta 5 class I
GO:0045121	11946	Atp5a1	ATP synthase, H+ transporting, mitochondrial F1 complex, alpha subunit 1
GO:0045121	12334	Capn2	calpain 2
GO:0045121	16653	Kras	Kirsten rat sarcoma viral oncogene homolog
GO:0045121	15481	Hspa8	heat shock protein 8
GO:0045121	54393	Gabbr1	gamma-aminobutyric acid (GABA) B receptor, 1
GO:0045121	14127	Fcer1g	Fc receptor, IgE, high affinity I, gamma polypeptide
GO:0045121	104215	Rhoq	ras homolog family member Q
GO:0045121	14609	Gja1	gap junction protein, alpha 1
GO:0045121	11491	Adam17	a disintegrin and metallopeptidase domain 17
GO:0045121	11947	Atp5b	ATP synthase, H+ transporting mitochondrial F1 complex, beta subunit
GO:0045121	14130	Fcgr2b	Fc receptor, IgG, low affinity IIb
GO:0045121	19734	Rgs16	regulator of G-protein signaling 16
GO:0045121	13806	Eno1	enolase 1, alpha non-neuron
GO:0045121	14679	Gnai3	guanine nucleotide binding protein (G protein), alpha inhibiting 3
GO:0045121	18655	Pgk1	phosphoglycerate kinase 1
GO:0045121	14726	Pdpn	podoplanin
GO:0045121	13830	Stom	stomatin
GO:0045121	12215	Bsg	basigin
GO:0045121	22142	Tuba1a	tubulin, alpha 1A
GO:0045121	16412	Itgb1	integrin beta 1 (fibronectin receptor beta)
GO:0045121	13629	Eef2	eukaryotic translation elongation factor 2
GO:0045121	12475	Cd14	CD14 antigen
GO:0045121	11739	Slc25a4	solute carrier family 25 (mitochondrial carrier, adenine nucleotide translocator), member 4
GO:0045121	11303	Abca1	ATP-binding cassette, sub-family A (ABC1), member 1
GO:0045121	12751	Tpp1	tripeptidyl peptidase I
GO:0045121	15510	Hspd1	heat shock protein 1 (chaperonin)
GO:0070469	17992	Ndufa4	Ndufa4, mitochondrial complex associated
GO:0070469	66108	Ndufa9	NADH:ubiquinone oxidoreductase subunit A9
GO:0070469	66046	Ndufb5	NADH:ubiquinone oxidoreductase subunit B5
GO:0070469	67273	Ndufa10	NADH:ubiquinone oxidoreductase subunit A10
GO:0070469	67130	Ndufa6	NADH:ubiquinone oxidoreductase subunit A6
GO:0070469	70316	Ndufab1	NADH:ubiquinone oxidoreductase subunit AB1
GO:0070469	17991	Ndufa2	NADH:ubiquinone oxidoreductase subunit A2
GO:0070469	67184	Ndufa13	NADH:ubiquinone oxidoreductase subunit A13
GO:0070469	66218	Ndufb9	NADH:ubiquinone oxidoreductase subunit B9
GO:0070469	104130	Ndufb11	NADH:ubiquinone oxidoreductase subunit B11
GO:0070469	225887	Ndufs8	NADH:ubiquinone oxidoreductase core subunit S8
GO:0070469	68342	Ndufb10	NADH:ubiquinone oxidoreductase subunit B10
GO:0070469	66495	Ndufb3	NADH:ubiquinone oxidoreductase subunit B3
GO:0070469	67264	Ndufb8	NADH:ubiquinone oxidoreductase subunit B8
GO:0070469	66576	Uqcrh	ubiquinol-cytochrome c reductase hinge protein
GO:0070469	66694	Uqcrfs1	ubiquinol-cytochrome c reductase, Rieske iron-sulfur polypeptide 1
GO:0070469	22272	Uqcrq	ubiquinol-cytochrome c reductase, complex III subunit VII
GO:0070469	68198	Ndufb2	NADH:ubiquinone oxidoreductase subunit B2
GO:0070469	66916	Ndufb7	NADH:ubiquinone oxidoreductase subunit B7
GO:0070469	68197	Ndufc2	NADH:ubiquinone oxidoreductase subunit C2
GO:0070469	66152	Uqcr10	ubiquinol-cytochrome c reductase, complex III subunit X
GO:0070469	67530	Uqcrb	ubiquinol-cytochrome c reductase binding protein
GO:0070469	66091	Ndufa3	NADH:ubiquinone oxidoreductase subunit A3
GO:0070469	66594	Uqcr11	ubiquinol-cytochrome c reductase, complex III subunit XI
GO:0070469	72900	Ndufv2	NADH:ubiquinone oxidoreductase core subunit V2
GO:0016607	244349	Kat6a	K(lysine) acetyltransferase 6A
GO:0016607	72567	Bclaf1	BCL2-associated transcription factor 1
GO:0016607	192196	Luc7l2	LUC7-like 2 (S. cerevisiae)
GO:0016607	72162	Dhx36	DEAH (Asp-Glu-Ala-His) box polypeptide 36
GO:0016607	140780	Bmp2k	BMP2 inducible kinase
GO:0016607	20639	Snrpb2	U2 small nuclear ribonucleoprotein B
GO:0016607	225027	Srsf7	serine/arginine-rich splicing factor 7
GO:0016607	20393	Sgk1	serum/glucocorticoid regulated kinase 1
GO:0016607	69207	Srsf11	serine/arginine-rich splicing factor 11
GO:0016607	66935	Cir1	corepressor interacting with RBPJ, 1
GO:0016607	80859	Nfkbiz	nuclear factor of kappa light polypeptide gene enhancer in B cells inhibitor, zeta
GO:0016607	20382	Srsf2	serine/arginine-rich splicing factor 2
GO:0016607	18949	Pnn	pinin
GO:0016607	53319	Nxf1	nuclear RNA export factor 1
GO:0016607	20658	Son	Son DNA binding protein
GO:0016607	20383	Srsf3	serine/arginine-rich splicing factor 3
GO:0016607	216197	Ckap4	cytoskeleton-associated protein 4
GO:0016607	212880	Ddx46	DEAD (Asp-Glu-Ala-Asp) box polypeptide 46
GO:0016607	16905	Lmna	lamin A
GO:0016607	193740	Hspa1a	heat shock protein 1A
GO:0016607	59079	Erbin	Erbb2 interacting protein
GO:0016607	59027	Nampt	nicotinamide phosphoribosyltransferase
GO:0016607	231386	Ythdc1	YTH domain containing 1
GO:0016607	72344	Usp36	ubiquitin specific peptidase 36
GO:0016607	53817	Ddx39b	DEAD (Asp-Glu-Ala-Asp) box polypeptide 39B
GO:0016607	11792	Apex1	apurinic/apyrimidinic endonuclease 1
GO:0016607	108121	U2af1	U2 small nuclear ribonucleoprotein auxiliary factor (U2AF) 1
GO:0016607	17762	Mapt	microtubule-associated protein tau
GO:0016607	70350	Basp1	brain abundant, membrane attached signal protein 1
GO:0016607	15441	Hp1bp3	heterochromatin protein 1, binding protein 3
GO:0016607	19647	Rbbp6	retinoblastoma binding protein 6, ubiquitin ligase
GO:0016607	81898	Sf3b1	splicing factor 3b, subunit 1
GO:0016607	67040	Ddx17	DEAD (Asp-Glu-Ala-Asp) box polypeptide 17
GO:0016607	13819	Epas1	endothelial PAS domain protein 1
GO:0016607	17260	Mef2c	myocyte enhancer factor 2C
GO:0016607	66313	Smurf2	SMAD specific E3 ubiquitin protein ligase 2
GO:0016607	13548	Dyrk1a	dual-specificity tyrosine-(Y)-phosphorylation regulated kinase 1a
GO:0016607	107321	Lpxn	leupaxin
GO:0016607	18747	Prkaca	protein kinase, cAMP dependent, catalytic, alpha
GO:0016607	69562	Cdk13	cyclin-dependent kinase 13
GO:0016607	51810	Hnrnpu	heterogeneous nuclear ribonucleoprotein U
GO:0016607	55935	Fnbp4	formin binding protein 4
GO:0016607	18148	Npm1	nucleophosmin 1
GO:0000785	20665	Sox10	SRY (sex determining region Y)-box 10
GO:0000785	20848	Stat3	signal transducer and activator of transcription 3
GO:0000785	71955	Ist1	increased sodium tolerance 1 homolog (yeast)
GO:0000785	16362	Irf1	interferon regulatory factor 1
GO:0000785	16476	Jun	jun proto-oncogene
GO:0000785	71514	Sfpq	splicing factor proline/glutamine rich (polypyrimidine tract binding protein associated)
GO:0000785	17119	Mxd1	MAX dimerization protein 1
GO:0000785	66915	Cops9	COP9 signalosome subunit 9
GO:0000785	19697	Rela	v-rel reticuloendotheliosis viral oncogene homolog A (avian)
GO:0000785	17258	Mef2a	myocyte enhancer factor 2A
GO:0000785	226747	Ahctf1	AT hook containing transcription factor 1
GO:0000785	97165	Hmgb2	high mobility group box 2
GO:0000785	93760	Arid1a	AT rich interactive domain 1A (SWI-like)
GO:0000785	81702	Ankrd17	ankyrin repeat domain 17
GO:0000785	15387	Hnrnpk	heterogeneous nuclear ribonucleoprotein K
GO:0000785	18024	Nfe2l2	nuclear factor, erythroid derived 2, like 2
GO:0000785	53379	Hnrnpa2b1	heterogeneous nuclear ribonucleoprotein A2/B1
GO:0000785	21849	Trim28	tripartite motif-containing 28
GO:0000785	13803	Enc1	ectodermal-neural cortex 1
GO:0000785	20807	Srf	serum response factor
GO:0000785	12334	Capn2	calpain 2
GO:0000785	225876	Kdm2a	lysine (K)-specific demethylase 2A
GO:0000785	12444	Ccnd2	cyclin D2
GO:0000785	16600	Klf4	Kruppel-like factor 4 (gut)
GO:0000785	17684	Cited2	Cbp/p300-interacting transactivator, with Glu/Asp-rich carboxy-terminal domain, 2
GO:0000785	12914	Crebbp	CREB binding protein
GO:0000785	69188	Kmt2e	lysine (K)-specific methyltransferase 2E
GO:0000785	19384	Ran	RAN, member RAS oncogene family
GO:0000785	68953	Chmp2a	charged multivesicular body protein 2A
GO:0000785	68050	Akirin1	akirin 1
GO:0000785	17869	Myc	myelocytomatosis oncogene
GO:0000785	68943	Pink1	PTEN induced putative kinase 1
GO:0000785	22632	Yy1	YY1 transcription factor
GO:0000785	52040	Ppp1r10	protein phosphatase 1, regulatory subunit 10
GO:0000785	70350	Basp1	brain abundant, membrane attached signal protein 1
GO:0000785	13653	Egr1	early growth response 1
GO:0000785	108829	Jmjd1c	jumonji domain containing 1C
GO:0000785	18538	Pcna	proliferating cell nuclear antigen
GO:0000785	21416	Tcf7l2	transcription factor 7 like 2, T cell specific, HMG box
GO:0000785	21349	Tal1	T cell acute lymphocytic leukemia 1
GO:0000785	81898	Sf3b1	splicing factor 3b, subunit 1
GO:0000785	26914	Macroh2a1	macroH2A.1 histone
GO:0014069	14359	Fxr1	fragile X mental retardation gene 1, autosomal homolog
GO:0014069	14270	Srgap2	SLIT-ROBO Rho GTPase activating protein 2
GO:0014069	19744	Rheb	Ras homolog enriched in brain
GO:0014069	76808	Rpl18a	ribosomal protein L18A
GO:0014069	19989	Rpl7	ribosomal protein L7
GO:0014069	12345	Capzb	capping protein (actin filament) muscle Z-line, beta
GO:0014069	17755	Map1b	microtubule-associated protein 1B
GO:0014069	68052	Rps13	ribosomal protein S13
GO:0014069	15481	Hspa8	heat shock protein 8
GO:0014069	67891	Rpl4	ribosomal protein L4
GO:0014069	20084	Rps18	ribosomal protein S18
GO:0014069	54725	Cadm1	cell adhesion molecule 1
GO:0014069	13169	Dbnl	drebrin-like
GO:0014069	13518	Dst	dystonin
GO:0014069	65019	Rpl23	ribosomal protein L23
GO:0014069	11837	Rplp0	ribosomal protein, large, P0
GO:0014069	16592	Fabp5	fatty acid binding protein 5, epidermal
GO:0014069	11426	Macf1	microtubule-actin crosslinking factor 1
GO:0014069	12955	Cryab	crystallin, alpha B
GO:0014069	75617	Rps25	ribosomal protein S25
GO:0014069	67115	Rpl14	ribosomal protein L14
GO:0014069	269261	Rpl12	ribosomal protein L12
GO:0014069	17762	Mapt	microtubule-associated protein tau
GO:0014069	16800	Arhgef2	rho/rac guanine nucleotide exchange factor (GEF) 2
GO:0014069	100503670	Rpl5	ribosomal protein L5
GO:0014069	18222	Numb	NUMB endocytic adaptor protein
GO:0014069	229521	Syt11	synaptotagmin XI
GO:0014069	22631	Ywhaz	tyrosine 3-monooxygenase/tryptophan 5-monooxygenase activation protein, zeta polypeptide
GO:0014069	20848	Stat3	signal transducer and activator of transcription 3
GO:0014069	27050	Rps3	ribosomal protein S3
GO:0014069	17857	Mx1	MX dynamin-like GTPase 1
GO:0014069	108100	Baiap2	brain-specific angiogenesis inhibitor 1-associated protein 2
GO:0014069	18195	Nsf	N-ethylmaleimide sensitive fusion protein
GO:0014069	66259	Camk2n1	calcium/calmodulin-dependent protein kinase II inhibitor 1
GO:0014069	233489	Picalm	phosphatidylinositol binding clathrin assembly protein
GO:0014069	15387	Hnrnpk	heterogeneous nuclear ribonucleoprotein K
GO:0014069	18438	P2rx4	purinergic receptor P2X, ligand-gated ion channel 4
GO:0014069	19988	Rpl6	ribosomal protein L6
GO:0014069	109135	Plekha5	pleckstrin homology domain containing, family A member 5
GO:0014069	227937	Pkp4	plakophilin 4
GO:0014069	81489	Dnajb1	DnaJ heat shock protein family (Hsp40) member B1
GO:0005667	19697	Rela	v-rel reticuloendotheliosis viral oncogene homolog A (avian)
GO:0005667	29808	Mga	MAX gene associated
GO:0005667	16478	Jund	jun D proto-oncogene
GO:0005667	17258	Mef2a	myocyte enhancer factor 2A
GO:0005667	433375	Creg1	cellular repressor of E1A-stimulated genes 1
GO:0005667	15163	Hcls1	hematopoietic cell specific Lyn substrate 1
GO:0005667	18024	Nfe2l2	nuclear factor, erythroid derived 2, like 2
GO:0005667	17131	Smad7	SMAD family member 7
GO:0005667	15273	Hivep2	human immunodeficiency virus type I enhancer binding protein 2
GO:0005667	16477	Junb	jun B proto-oncogene
GO:0005667	21888	Tle4	transducin-like enhancer of split 4
GO:0005667	20848	Stat3	signal transducer and activator of transcription 3
GO:0005667	17134	Mafg	v-maf musculoaponeurotic fibrosarcoma oncogene family, protein G (avian)
GO:0005667	20482	Skil	SKI-like
GO:0005667	12916	Crem	cAMP responsive element modulator
GO:0005667	16476	Jun	jun proto-oncogene
GO:0005667	12914	Crebbp	CREB binding protein
GO:0005667	11792	Apex1	apurinic/apyrimidinic endonuclease 1
GO:0005667	22632	Yy1	YY1 transcription factor
GO:0005667	19696	Rel	reticuloendotheliosis oncogene
GO:0005667	18124	Nr4a3	nuclear receptor subfamily 4, group A, member 3
GO:0005667	12606	Cebpa	CCAAT/enhancer binding protein (C/EBP), alpha
GO:0005667	21416	Tcf7l2	transcription factor 7 like 2, T cell specific, HMG box
GO:0005667	21349	Tal1	T cell acute lymphocytic leukemia 1
GO:0005667	13819	Epas1	endothelial PAS domain protein 1
GO:0005667	238317	Elmsan1	ELM2 and Myb/SANT-like domain containing 1
GO:0005667	14281	Fos	FBJ osteosarcoma oncogene
GO:0005667	11906	Zfhx3	zinc finger homeobox 3
GO:0005667	21781	Tfdp1	transcription factor Dp 1
GO:0005667	11911	Atf4	activating transcription factor 4
GO:0005667	16600	Klf4	Kruppel-like factor 4 (gut)
GO:0005681	66921	Prpf38b	PRP38 pre-mRNA processing factor 38 (yeast) domain containing B
GO:0005681	20643	Snrpe	small nuclear ribonucleoprotein E
GO:0005681	107686	Snrpd2	small nuclear ribonucleoprotein D2
GO:0005681	16854	Lgals3	lectin, galactose binding, soluble 3
GO:0005681	76936	Hnrnpm	heterogeneous nuclear ribonucleoprotein M
GO:0005681	18949	Pnn	pinin
GO:0005681	59013	Hnrnph1	heterogeneous nuclear ribonucleoprotein H1
GO:0005681	20382	Srsf2	serine/arginine-rich splicing factor 2
GO:0005681	22668	Sf1	splicing factor 1
GO:0005681	15387	Hnrnpk	heterogeneous nuclear ribonucleoprotein K
GO:0005681	72935	Ddx41	DEAD (Asp-Glu-Ala-Asp) box polypeptide 41
GO:0005681	20639	Snrpb2	U2 small nuclear ribonucleoprotein B
GO:0005681	53379	Hnrnpa2b1	heterogeneous nuclear ribonucleoprotein A2/B1
GO:0005681	19383	Raly	hnRNP-associated with lethal yellow
GO:0005681	225131	Wac	WW domain containing adaptor with coiled-coil
GO:0005681	75956	Srrm2	serine/arginine repetitive matrix 2
GO:0005681	15481	Hspa8	heat shock protein 8
GO:0005681	83486	Rbm5	RNA binding motif protein 5
GO:0005681	19744	Rheb	Ras homolog enriched in brain
GO:0005681	20462	Tra2b	transformer 2 beta
GO:0005681	51810	Hnrnpu	heterogeneous nuclear ribonucleoprotein U
GO:0005681	51796	Srrm1	serine/arginine repetitive matrix 1
GO:0005681	15382	Hnrnpa1	heterogeneous nuclear ribonucleoprotein A1
GO:0005681	21681	Alyref	Aly/REF export factor
GO:0005681	81898	Sf3b1	splicing factor 3b, subunit 1
GO:0005681	17975	Ncl	nucleolin
GO:0005681	56403	Syncrip	synaptotagmin binding, cytoplasmic RNA interacting protein
GO:0005681	69878	Snrpf	small nuclear ribonucleoprotein polypeptide F
GO:0005681	53817	Ddx39b	DEAD (Asp-Glu-Ala-Asp) box polypeptide 39B
GO:0005681	108121	U2af1	U2 small nuclear ribonucleoprotein auxiliary factor (U2AF) 1
GO:0016324	21366	Slc6a6	solute carrier family 6 (neurotransmitter transporter, taurine), member 6
GO:0016324	11931	Atp1b1	ATPase, Na+/K+ transporting, beta 1 polypeptide
GO:0016324	19277	Ptpro	protein tyrosine phosphatase, receptor type, O
GO:0016324	11799	Birc5	baculoviral IAP repeat-containing 5
GO:0016324	18222	Numb	NUMB endocytic adaptor protein
GO:0016324	11749	Anxa6	annexin A6
GO:0016324	50934	Slc7a8	solute carrier family 7 (cationic amino acid transporter, y+ system), member 8
GO:0016324	13057	Cyba	cytochrome b-245, alpha polypeptide
GO:0016324	11746	Anxa4	annexin A4
GO:0016324	16449	Jag1	jagged 1
GO:0016324	14102	Fas	Fas (TNF receptor superfamily member 6)
GO:0016324	17153	Mal	myelin and lymphocyte protein, T cell differentiation protein
GO:0016324	16194	Il6ra	interleukin 6 receptor, alpha
GO:0016324	11966	Atp6v1b2	ATPase, H+ transporting, lysosomal V1 subunit B2
GO:0016324	13030	Ctsb	cathepsin B
GO:0016324	18670	Abcb4	ATP-binding cassette, sub-family B (MDR/TAP), member 4
GO:0016324	193740	Hspa1a	heat shock protein 1A
GO:0016324	12505	Cd44	CD44 antigen
GO:0016324	58810	Akr1a1	aldo-keto reductase family 1, member A1 (aldehyde reductase)
GO:0016324	22350	Ezr	ezrin
GO:0016324	20496	Slc12a2	solute carrier family 12, member 2
GO:0016324	67171	Dram2	DNA-damage regulated autophagy modulator 2
GO:0016324	11555	Adrb2	adrenergic receptor, beta 2
GO:0016324	76089	Rapgef2	Rap guanine nucleotide exchange factor (GEF) 2
GO:0016324	11973	Atp6v1e1	ATPase, H+ transporting, lysosomal V1 subunit E1
GO:0016324	67154	Mtdh	metadherin
GO:0016324	11964	Atp6v1a	ATPase, H+ transporting, lysosomal V1 subunit A
GO:0016324	14726	Pdpn	podoplanin
GO:0016324	17698	Msn	moesin
GO:0016324	11491	Adam17	a disintegrin and metallopeptidase domain 17
GO:0016324	218756	Slc4a7	solute carrier family 4, sodium bicarbonate cotransporter, member 7
GO:0016324	14609	Gja1	gap junction protein, alpha 1
GO:0016324	15516	Hsp90ab1	heat shock protein 90 alpha (cytosolic), class B member 1
GO:0016324	15519	Hsp90aa1	heat shock protein 90, alpha (cytosolic), class A member 1
GO:0016324	101488	Slco2b1	solute carrier organic anion transporter family, member 2b1
GO:0016324	27060	Tcirg1	T cell, immune regulator 1, ATPase, H+ transporting, lysosomal V0 protein A3
GO:0016324	11987	Slc7a1	solute carrier family 7 (cationic amino acid transporter, y+ system), member 1
GO:0016324	76509	Plet1	placenta expressed transcript 1
GO:0016324	13132	Dab2	disabled 2, mitogen-responsive phosphoprotein
GO:0005769	171285	Havcr2	hepatitis A virus cellular receptor 2
GO:0005769	11845	Arf6	ADP-ribosylation factor 6
GO:0005769	15510	Hspd1	heat shock protein 1 (chaperonin)
GO:0005769	216238	Eea1	early endosome antigen 1
GO:0005769	68713	Ifitm1	interferon induced transmembrane protein 1
GO:0005769	19345	Rab5c	RAB5C, member RAS oncogene family
GO:0005769	14609	Gja1	gap junction protein, alpha 1
GO:0005769	59287	Ncstn	nicastrin
GO:0005769	242687	Wasf2	WAS protein family, member 2
GO:0005769	66914	Vps28	vacuolar protein sorting 28
GO:0005769	12767	Cxcr4	chemokine (C-X-C motif) receptor 4
GO:0005769	11852	Rhob	ras homolog family member B
GO:0005769	11757	Prdx3	peroxiredoxin 3
GO:0005769	233489	Picalm	phosphatidylinositol binding clathrin assembly protein
GO:0005769	22320	Vamp8	vesicle-associated membrane protein 8
GO:0005769	20661	Sort1	sortilin 1
GO:0005769	223593	Washc5	WASH complex subunit 5
GO:0005769	67095	Trak1	trafficking protein, kinesin binding 1
GO:0005769	266781	Snx17	sorting nexin 17
GO:0005769	17918	Myo5a	myosin VA
GO:0005769	226548	Aph1a	aph1 homolog A, gamma secretase subunit
GO:0005769	11816	Apoe	apolipoprotein E
GO:0005769	26417	Mapk3	mitogen-activated protein kinase 3
GO:0005769	19324	Rab1a	RAB1A, member RAS oncogene family
GO:0005769	12306	Anxa2	annexin A2
GO:0005769	19246	Ptpn1	protein tyrosine phosphatase, non-receptor type 1
GO:0005769	18197	Nsg2	neuron specific gene family member 2
GO:0005769	67844	Rab32	RAB32, member RAS oncogene family
GO:0005769	18222	Numb	NUMB endocytic adaptor protein
GO:0005769	13660	Ehd1	EH-domain containing 1
GO:0005769	18550	Furin	furin (paired basic amino acid cleaving enzyme)
GO:0005769	17846	Commd1	COMM domain containing 1
GO:0005769	18186	Nrp1	neuropilin 1
GO:0005770	19156	Psap	prosaposin
GO:0005770	13198	Ddit3	DNA-damage inducible transcript 3
GO:0005770	14824	Grn	granulin
GO:0005770	78781	Zc3hav1	zinc finger CCCH type, antiviral 1
GO:0005770	64291	Osbpl1a	oxysterol binding protein-like 1A
GO:0005770	18173	Slc11a1	solute carrier family 11 (proton-coupled divalent metal ion transporters), member 1
GO:0005770	16149	Cd74	CD74 antigen (invariant polypeptide of major histocompatibility complex, class II antigen-associated)
GO:0005770	27060	Tcirg1	T cell, immune regulator 1, ATPase, H+ transporting, lysosomal V0 protein A3
GO:0005770	56692	Lamtor3	late endosomal/lysosomal adaptor, MAPK and MTOR activator 3
GO:0005770	11852	Rhob	ras homolog family member B
GO:0005770	12767	Cxcr4	chemokine (C-X-C motif) receptor 4
GO:0005770	83409	Lamtor2	late endosomal/lysosomal adaptor, MAPK and MTOR activator 2
GO:0005770	14609	Gja1	gap junction protein, alpha 1
GO:0005770	11816	Apoe	apolipoprotein E
GO:0005770	26417	Mapk3	mitogen-activated protein kinase 3
GO:0005770	15481	Hspa8	heat shock protein 8
GO:0005770	17918	Myo5a	myosin VA
GO:0005770	76089	Rapgef2	Rap guanine nucleotide exchange factor (GEF) 2
GO:0005770	12512	Cd63	CD63 antigen
GO:0005770	226421	Rab7b	RAB7B, member RAS oncogene family
GO:0005770	20318	Sdf4	stromal cell derived factor 4
GO:0005770	16783	Lamp1	lysosomal-associated membrane protein 1
GO:0005770	13040	Ctss	cathepsin S
GO:0005770	18197	Nsg2	neuron specific gene family member 2
GO:0005770	19141	Lgmn	legumain
GO:0005925	20491	Sla	src-like adaptor
GO:0005925	16412	Itgb1	integrin beta 1 (fibronectin receptor beta)
GO:0005925	320664	Cass4	Cas scaffolding protein family member 4
GO:0005925	11491	Adam17	a disintegrin and metallopeptidase domain 17
GO:0005925	17698	Msn	moesin
GO:0005925	233912	Armc5	armadillo repeat containing 5
GO:0005925	22323	Vasp	vasodilator-stimulated phosphoprotein
GO:0005925	12334	Capn2	calpain 2
GO:0005925	16363	Irf2	interferon regulatory factor 2
GO:0005925	18826	Lcp1	lymphocyte cytosolic protein 1
GO:0005925	22350	Ezr	ezrin
GO:0005925	21753	Tes	testis derived transcript
GO:0005925	26417	Mapk3	mitogen-activated protein kinase 3
GO:0005925	104444	Rexo2	RNA exonuclease 2
GO:0005925	16414	Itgb2	integrin beta 2
GO:0005925	20971	Sdc4	syndecan 4
GO:0005925	107321	Lpxn	leupaxin
GO:0005925	11749	Anxa6	annexin A6
GO:0005925	18186	Nrp1	neuropilin 1
GO:0005925	18670	Abcb4	ATP-binding cassette, sub-family B (MDR/TAP), member 4
GO:0005925	19264	Ptprc	protein tyrosine phosphatase, receptor type, C
GO:0005925	13518	Dst	dystonin
GO:0005925	26921	Map4k4	mitogen-activated protein kinase kinase kinase kinase 4
GO:0005925	16402	Itga5	integrin alpha 5 (fibronectin receptor alpha)
GO:0005925	13057	Cyba	cytochrome b-245, alpha polypeptide
GO:0044297	68943	Pink1	PTEN induced putative kinase 1
GO:0044297	12846	Comt	catechol-O-methyltransferase
GO:0044297	14678	Gnai2	guanine nucleotide binding protein (G protein), alpha inhibiting 2
GO:0044297	22368	Trpv2	transient receptor potential cation channel, subfamily V, member 2
GO:0044297	17762	Mapt	microtubule-associated protein tau
GO:0044297	14873	Gsto1	glutathione S-transferase omega 1
GO:0044297	70025	Acot7	acyl-CoA thioesterase 7
GO:0044297	14694	Rack1	receptor for activated C kinase 1
GO:0044297	24088	Tlr2	toll-like receptor 2
GO:0044297	20853	Stau1	staufen double-stranded RNA binding protein 1
GO:0044297	22352	Vim	vimentin
GO:0044297	56486	Gabarap	gamma-aminobutyric acid receptor associated protein
GO:0044297	22350	Ezr	ezrin
GO:0044297	22154	Tubb5	tubulin, beta 5 class I
GO:0044297	20496	Slc12a2	solute carrier family 12, member 2
GO:0044297	12462	Cct3	chaperonin containing Tcp1, subunit 3 (gamma)
GO:0044297	16195	Il6st	interleukin 6 signal transducer
GO:0044297	12301	Cacybp	calcyclin binding protein
GO:0044297	14130	Fcgr2b	Fc receptor, IgG, low affinity IIb
GO:0044297	12464	Cct4	chaperonin containing Tcp1, subunit 4 (delta)
GO:0044297	18438	P2rx4	purinergic receptor P2X, ligand-gated ion channel 4
GO:0044297	229521	Syt11	synaptotagmin XI
GO:0044297	21648	Dynlt1b	dynein light chain Tctex-type 1B
GO:0044297	19943	Rpl28	ribosomal protein L28
GO:0005753	71679	Atp5h	ATP synthase, H+ transporting, mitochondrial F0 complex, subunit D
GO:0005753	11946	Atp5a1	ATP synthase, H+ transporting, mitochondrial F1 complex, alpha subunit 1
GO:0005753	28080	Atp5o	ATP synthase, H+ transporting, mitochondrial F1 complex, O subunit
GO:0005753	67126	Atp5e	ATP synthase, H+ transporting, mitochondrial F1 complex, epsilon subunit
GO:0005753	11951	Atp5g1	ATP synthase, H+ transporting, mitochondrial F0 complex, subunit C1 (subunit 9)
GO:0005753	11957	Atp5j	ATP synthase, H+ transporting, mitochondrial F0 complex, subunit F
GO:0005753	11958	Atp5k	ATP synthase, H+ transporting, mitochondrial F1F0 complex, subunit E
GO:0005753	27425	Atp5l	ATP synthase, H+ transporting, mitochondrial F0 complex, subunit G
GO:0005753	57423	Atp5j2	ATP synthase, H+ transporting, mitochondrial F0 complex, subunit F2
GO:0005753	11947	Atp5b	ATP synthase, H+ transporting mitochondrial F1 complex, beta subunit
GO:0015935	16785	Rpsa	ribosomal protein SA
GO:0015935	20103	Rps5	ribosomal protein S5
GO:0015935	67427	Rps20	ribosomal protein S20
GO:0015935	20054	Rps15	ribosomal protein S15
GO:0015935	20084	Rps18	ribosomal protein S18
GO:0015935	18148	Npm1	nucleophosmin 1
GO:0015935	14694	Rack1	receptor for activated C kinase 1
GO:0015935	66475	Rps23	ribosomal protein S23
GO:0015935	20091	Rps3a1	ribosomal protein S3A1
GO:0015935	20102	Rps4x	ribosomal protein S4, X-linked
GO:0015935	20088	Rps24	ribosomal protein S24
GO:0015935	20055	Rps16	ribosomal protein S16
GO:0015935	16898	Rps2	ribosomal protein S2
GO:0015935	27050	Rps3	ribosomal protein S3
GO:0015630	229841	Cenpe	centromere protein E
GO:0015630	18472	Pafah1b1	platelet-activating factor acetylhydrolase, isoform 1b, subunit 1
GO:0015630	11651	Akt1	thymoma viral proto-oncogene 1
GO:0015630	269713	Clip2	CAP-GLY domain containing linker protein 2
GO:0015630	100732	Mapre3	microtubule-associated protein, RP/EB family, member 3
GO:0015630	56430	Clip1	CAP-GLY domain containing linker protein 1
GO:0015630	77976	Nuak1	NUAK family, SNF1-like kinase, 1
GO:0015630	22143	Tuba1b	tubulin, alpha 1B
GO:0015630	17857	Mx1	MX dynamin-like GTPase 1
GO:0015630	56699	Cdc42ep4	CDC42 effector protein (Rho GTPase binding) 4
GO:0015630	17988	Ndrg1	N-myc downstream regulated gene 1
GO:0015630	78798	Eml4	echinoderm microtubule associated protein like 4
GO:0015630	73710	Tubb2b	tubulin, beta 2B class IIB
GO:0015630	22142	Tuba1a	tubulin, alpha 1A
GO:0015630	17762	Mapt	microtubule-associated protein tau
GO:0015630	72119	Tpx2	TPX2, microtubule-associated
GO:0015630	233406	Prc1	protein regulator of cytokinesis 1
GO:0015630	12955	Cryab	crystallin, alpha B
GO:0015630	11426	Macf1	microtubule-actin crosslinking factor 1
GO:0015630	237436	Gas2l3	growth arrest-specific 2 like 3
GO:0015630	22152	Tubb3	tubulin, beta 3 class III
GO:0015630	13518	Dst	dystonin
GO:0015630	320923	Map7d3	MAP7 domain containing 3
GO:0015630	14433	Gapdh	glyceraldehyde-3-phosphate dehydrogenase
GO:0015630	15502	Dnaja1	DnaJ heat shock protein family (Hsp40) member A1
GO:0015630	56289	Rassf1	Ras association (RalGDS/AF-6) domain family member 1
GO:0015630	105689	Mycbp2	MYC binding protein 2, E3 ubiquitin protein ligase
GO:0016323	12505	Cd44	CD44 antigen
GO:0016323	22350	Ezr	ezrin
GO:0016323	12349	Car2	carbonic anhydrase 2
GO:0016323	381290	Atp2b4	ATPase, Ca++ transporting, plasma membrane 4
GO:0016323	54725	Cadm1	cell adhesion molecule 1
GO:0016323	20496	Slc12a2	solute carrier family 12, member 2
GO:0016323	22320	Vamp8	vesicle-associated membrane protein 8
GO:0016323	11931	Atp1b1	ATPase, Na+/K+ transporting, beta 1 polypeptide
GO:0016323	21366	Slc6a6	solute carrier family 6 (neurotransmitter transporter, taurine), member 6
GO:0016323	18222	Numb	NUMB endocytic adaptor protein
GO:0016323	50934	Slc7a8	solute carrier family 7 (cationic amino acid transporter, y+ system), member 8
GO:0016323	12273	C5ar1	complement component 5a receptor 1
GO:0016323	12306	Anxa2	annexin A2
GO:0016323	193740	Hspa1a	heat shock protein 1A
GO:0016323	59079	Erbin	Erbb2 interacting protein
GO:0016323	18591	Pdgfb	platelet derived growth factor, B polypeptide
GO:0016323	11303	Abca1	ATP-binding cassette, sub-family A (ABC1), member 1
GO:0016323	58807	Slco1c1	solute carrier organic anion transporter family, member 1c1
GO:0016323	15519	Hsp90aa1	heat shock protein 90, alpha (cytosolic), class A member 1
GO:0016323	19143	St14	suppression of tumorigenicity 14 (colon carcinoma)
GO:0016323	11987	Slc7a1	solute carrier family 7 (cationic amino acid transporter, y+ system), member 1
GO:0016323	14726	Pdpn	podoplanin
GO:0016323	16403	Itga6	integrin alpha 6
GO:0016323	17698	Msn	moesin
GO:0016323	15516	Hsp90ab1	heat shock protein 90 alpha (cytosolic), class B member 1
GO:0016323	218756	Slc4a7	solute carrier family 4, sodium bicarbonate cotransporter, member 7
GO:0015629	17916	Myo1f	myosin IF
GO:0015629	59069	Tpm3	tropomyosin 3, gamma
GO:0015629	20947	Swap70	SWA-70 protein
GO:0015629	22350	Ezr	ezrin
GO:0015629	56486	Gabarap	gamma-aminobutyric acid receptor associated protein
GO:0015629	107589	Mylk	myosin, light polypeptide kinase
GO:0015629	18826	Lcp1	lymphocyte cytosolic protein 1
GO:0015629	17918	Myo5a	myosin VA
GO:0015629	13518	Dst	dystonin
GO:0015629	12385	Ctnna1	catenin (cadherin associated protein), alpha 1
GO:0015629	18130	Ints6	integrator complex subunit 6
GO:0015629	237436	Gas2l3	growth arrest-specific 2 like 3
GO:0015629	11867	Arpc1b	actin related protein 2/3 complex, subunit 1B
GO:0015629	12332	Capg	capping protein (actin filament), gelsolin-like
GO:0015629	18670	Abcb4	ATP-binding cassette, sub-family B (MDR/TAP), member 4
GO:0015629	11426	Macf1	microtubule-actin crosslinking factor 1
GO:0015629	14254	Flt1	FMS-like tyrosine kinase 1
GO:0015629	11674	Aldoa	aldolase A, fructose-bisphosphate
GO:0015629	56699	Cdc42ep4	CDC42 effector protein (Rho GTPase binding) 4
GO:0015629	70598	Filip1	filamin A interacting protein 1
GO:0015629	80281	Cttnbp2nl	CTTNBP2 N-terminal like
GO:0015629	26362	Axl	AXL receptor tyrosine kinase
GO:0015629	108100	Baiap2	brain-specific angiogenesis inhibitor 1-associated protein 2
GO:0015629	23880	Fyb	FYN binding protein
GO:0015629	11491	Adam17	a disintegrin and metallopeptidase domain 17
GO:0015629	60533	Cd274	CD274 antigen
GO:0015629	76281	Tax1bp3	Tax1 (human T cell leukemia virus type I) binding protein 3
GO:0015629	68089	Arpc4	actin related protein 2/3 complex, subunit 4
GO:0015629	232533	Stk38l	serine/threonine kinase 38 like
GO:0015629	260409	Cdc42ep3	CDC42 effector protein (Rho GTPase binding) 3
GO:0031966	218215	Rnf144b	ring finger protein 144B
GO:0031966	17991	Ndufa2	NADH:ubiquinone oxidoreductase subunit A2
GO:0031966	67680	Sdhb	succinate dehydrogenase complex, subunit B, iron sulfur (Ip)
GO:0031966	22334	Vdac2	voltage-dependent anion channel 2
GO:0031966	22333	Vdac1	voltage-dependent anion channel 1
GO:0031966	67184	Ndufa13	NADH:ubiquinone oxidoreductase subunit A13
GO:0031966	74143	Opa1	OPA1, mitochondrial dynamin like GTPase
GO:0031966	11363	Acadl	acyl-Coenzyme A dehydrogenase, long-chain
GO:0031966	54393	Gabbr1	gamma-aminobutyric acid (GABA) B receptor, 1
GO:0031966	66154	Tmem14c	transmembrane protein 14C
GO:0031966	66108	Ndufa9	NADH:ubiquinone oxidoreductase subunit A9
GO:0031966	27376	Slc25a10	solute carrier family 25 (mitochondrial carrier, dicarboxylate transporter), member 10
GO:0031966	12314	Calm2	calmodulin 2
GO:0031966	12315	Calm3	calmodulin 3
GO:0031966	67130	Ndufa6	NADH:ubiquinone oxidoreductase subunit A6
GO:0031966	18103	Nme2	NME/NM23 nucleoside diphosphate kinase 2
GO:0031966	11947	Atp5b	ATP synthase, H+ transporting mitochondrial F1 complex, beta subunit
GO:0031966	22228	Ucp2	uncoupling protein 2 (mitochondrial, proton carrier)
GO:0031966	12857	Cox4i1	cytochrome c oxidase subunit 4I1
GO:0031966	17857	Mx1	MX dynamin-like GTPase 1
GO:0031966	66694	Uqcrfs1	ubiquinol-cytochrome c reductase, Rieske iron-sulfur polypeptide 1
GO:0031966	56357	Ivd	isovaleryl coenzyme A dehydrogenase
GO:0042788	13629	Eef2	eukaryotic translation elongation factor 2
GO:0042788	68193	Rpl24	ribosomal protein L24
GO:0042788	67025	Rpl11	ribosomal protein L11
GO:0042788	54127	Rps28	ribosomal protein S28
GO:0042788	66475	Rps23	ribosomal protein S23
GO:0042788	19988	Rpl6	ribosomal protein L6
GO:0042788	66481	Rps21	ribosomal protein S21
GO:0042788	68564	Nufip2	nuclear fragile X mental retardation protein interacting protein 2
GO:0042788	19944	Rpl29	ribosomal protein L29
GO:0042788	76808	Rpl18a	ribosomal protein L18A
GO:0042788	19921	Rpl19	ribosomal protein L19
GO:0042788	218490	Btf3	basic transcription factor 3
GO:0042788	19899	Rpl18	ribosomal protein L18
GO:0042788	114641	Rpl31	ribosomal protein L31
GO:0098794	215114	Hip1	huntingtin interacting protein 1
GO:0098794	108100	Baiap2	brain-specific angiogenesis inhibitor 1-associated protein 2
GO:0098794	81489	Dnajb1	DnaJ heat shock protein family (Hsp40) member B1
GO:0098794	15387	Hnrnpk	heterogeneous nuclear ribonucleoprotein K
GO:0098794	233489	Picalm	phosphatidylinositol binding clathrin assembly protein
GO:0098794	12260	C1qb	complement component 1, q subcomponent, beta polypeptide
GO:0098794	229521	Syt11	synaptotagmin XI
GO:0098794	26444	Psma7	proteasome (prosome, macropain) subunit, alpha type 7
GO:0098794	18643	Pfn1	profilin 1
GO:0098794	73750	Whrn	whirlin
GO:0098794	59079	Erbin	Erbb2 interacting protein
GO:0098794	11837	Rplp0	ribosomal protein, large, P0
GO:0098794	12262	C1qc	complement component 1, q subcomponent, C chain
GO:0098794	13688	Eif4ebp2	eukaryotic translation initiation factor 4E binding protein 2
GO:0098794	18791	Plat	plasminogen activator, tissue
GO:0098794	13684	Eif4e	eukaryotic translation initiation factor 4E
GO:0098794	232975	Atp1a3	ATPase, Na+/K+ transporting, alpha 3 polypeptide
GO:0098794	14359	Fxr1	fragile X mental retardation gene 1, autosomal homolog
GO:0098794	17918	Myo5a	myosin VA
GO:0098794	12259	C1qa	complement component 1, q subcomponent, alpha polypeptide
GO:0098794	19242	Ptn	pleiotrophin
GO:0098794	15481	Hspa8	heat shock protein 8
GO:0098794	19045	Ppp1ca	protein phosphatase 1 catalytic subunit alpha
GO:0000276	27425	Atp5l	ATP synthase, H+ transporting, mitochondrial F0 complex, subunit G
GO:0000276	57423	Atp5j2	ATP synthase, H+ transporting, mitochondrial F0 complex, subunit F2
GO:0000276	11957	Atp5j	ATP synthase, H+ transporting, mitochondrial F0 complex, subunit F
GO:0000276	11958	Atp5k	ATP synthase, H+ transporting, mitochondrial F1F0 complex, subunit E
GO:0000276	67942	Atp5g2	ATP synthase, H+ transporting, mitochondrial F0 complex, subunit C2 (subunit 9)
GO:0000276	28080	Atp5o	ATP synthase, H+ transporting, mitochondrial F1 complex, O subunit
GO:0000276	11951	Atp5g1	ATP synthase, H+ transporting, mitochondrial F0 complex, subunit C1 (subunit 9)
GO:0000276	71679	Atp5h	ATP synthase, H+ transporting, mitochondrial F0 complex, subunit D
GO:0000276	228033	Atp5g3	ATP synthase, H+ transporting, mitochondrial F0 complex, subunit C3 (subunit 9)
GO:0005635	17001	Ltc4s	leukotriene C4 synthase
GO:0005635	11816	Apoe	apolipoprotein E
GO:0005635	26417	Mapk3	mitogen-activated protein kinase 3
GO:0005635	103583	Fbxw11	F-box and WD-40 domain protein 11
GO:0005635	19224	Ptgs1	prostaglandin-endoperoxide synthase 1
GO:0005635	19386	Ranbp2	RAN binding protein 2
GO:0005635	108000	Cenpf	centromere protein F
GO:0005635	16905	Lmna	lamin A
GO:0005635	19384	Ran	RAN, member RAS oncogene family
GO:0005635	13518	Dst	dystonin
GO:0005635	68953	Chmp2a	charged multivesicular body protein 2A
GO:0005635	269966	Nup98	nucleoporin 98
GO:0005635	260315	Nav3	neuron navigator 3
GO:0005635	11689	Alox5	arachidonate 5-lipoxygenase
GO:0005635	233726	Ipo7	importin 7
GO:0005635	19354	Rac2	Rac family small GTPase 2
GO:0005635	13058	Cybb	cytochrome b-245, beta polypeptide
GO:0005635	18472	Pafah1b1	platelet-activating factor acetylhydrolase, isoform 1b, subunit 1
GO:0005635	16211	Kpnb1	karyopherin (importin) beta 1
GO:0005635	67878	Tmem33	transmembrane protein 33
GO:0005635	56430	Clip1	CAP-GLY domain containing linker protein 1
GO:0005839	26444	Psma7	proteasome (prosome, macropain) subunit, alpha type 7
GO:0005839	26441	Psma4	proteasome (prosome, macropain) subunit, alpha type 4
GO:0005839	19173	Psmb5	proteasome (prosome, macropain) subunit, beta type 5
GO:0005839	19170	Psmb1	proteasome (prosome, macropain) subunit, beta type 1
GO:0005839	19175	Psmb6	proteasome (prosome, macropain) subunit, beta type 6
GO:0005839	26440	Psma1	proteasome (prosome, macropain) subunit, alpha type 1
GO:0005839	16912	Psmb9	proteasome (prosome, macropain) subunit, beta type 9 (large multifunctional peptidase 2)
GO:0016363	12606	Cebpa	CCAAT/enhancer binding protein (C/EBP), alpha
GO:0016363	81898	Sf3b1	splicing factor 3b, subunit 1
GO:0016363	51796	Srrm1	serine/arginine repetitive matrix 1
GO:0016363	108000	Cenpf	centromere protein F
GO:0016363	22632	Yy1	YY1 transcription factor
GO:0016363	70350	Basp1	brain abundant, membrane attached signal protein 1
GO:0016363	53817	Ddx39b	DEAD (Asp-Glu-Ala-Asp) box polypeptide 39B
GO:0016363	56070	Tcerg1	transcription elongation regulator 1 (CA150)
GO:0016363	16905	Lmna	lamin A
GO:0016363	18148	Npm1	nucleophosmin 1
GO:0016363	13803	Enc1	ectodermal-neural cortex 1
GO:0016363	51810	Hnrnpu	heterogeneous nuclear ribonucleoprotein U
GO:0016363	353310	Zfp703	zinc finger protein 703
GO:0016363	53379	Hnrnpa2b1	heterogeneous nuclear ribonucleoprotein A2/B1
GO:0016363	226747	Ahctf1	AT hook containing transcription factor 1
GO:0016363	71514	Sfpq	splicing factor proline/glutamine rich (polypyrimidine tract binding protein associated)
GO:0016363	11689	Alox5	arachidonate 5-lipoxygenase
GO:0016363	20692	Sparc	secreted acidic cysteine rich glycoprotein
GO:0016363	76936	Hnrnpm	heterogeneous nuclear ribonucleoprotein M
GO:0031982	13010	Cst3	cystatin C
GO:0031982	20692	Sparc	secreted acidic cysteine rich glycoprotein
GO:0031982	14824	Grn	granulin
GO:0031982	229521	Syt11	synaptotagmin XI
GO:0031982	233489	Picalm	phosphatidylinositol binding clathrin assembly protein
GO:0031982	18472	Pafah1b1	platelet-activating factor acetylhydrolase, isoform 1b, subunit 1
GO:0031982	56744	Pf4	platelet factor 4
GO:0031982	16181	Il1rn	interleukin 1 receptor antagonist
GO:0031982	11651	Akt1	thymoma viral proto-oncogene 1
GO:0031982	20750	Spp1	secreted phosphoprotein 1
GO:0031982	17918	Myo5a	myosin VA
GO:0031982	17916	Myo1f	myosin IF
GO:0031982	83768	Dpp7	dipeptidylpeptidase 7
GO:0031982	18704	Pik3c2a	phosphatidylinositol-4-phosphate 3-kinase catalytic subunit type 2 alpha
GO:0031982	22320	Vamp8	vesicle-associated membrane protein 8
GO:0031982	192656	Ripk2	receptor (TNFRSF)-interacting serine-threonine kinase 2
GO:0031982	16783	Lamp1	lysosomal-associated membrane protein 1
GO:0031982	16800	Arhgef2	rho/rac guanine nucleotide exchange factor (GEF) 2
GO:0031982	20257	Stmn2	stathmin-like 2
GO:0031982	67844	Rab32	RAB32, member RAS oncogene family
GO:0031982	12306	Anxa2	annexin A2
GO:0036464	19943	Rpl28	ribosomal protein L28
GO:0036464	216197	Ckap4	cytoskeleton-associated protein 4
GO:0036464	80859	Nfkbiz	nuclear factor of kappa light polypeptide gene enhancer in B cells inhibitor, zeta
GO:0036464	22142	Tuba1a	tubulin, alpha 1A
GO:0036464	13209	Ddx6	DEAD (Asp-Glu-Ala-Asp) box polypeptide 6
GO:0036464	19988	Rpl6	ribosomal protein L6
GO:0036464	20639	Snrpb2	U2 small nuclear ribonucleoprotein B
GO:0036464	22154	Tubb5	tubulin, beta 5 class I
GO:0036464	20853	Stau1	staufen double-stranded RNA binding protein 1
GO:0036464	13684	Eif4e	eukaryotic translation initiation factor 4E
GO:0036464	50723	Icosl	icos ligand
GO:0036464	51810	Hnrnpu	heterogeneous nuclear ribonucleoprotein U
GO:0036464	14359	Fxr1	fragile X mental retardation gene 1, autosomal homolog
GO:0036464	17762	Mapt	microtubule-associated protein tau
GO:0036464	66222	Serpinb1a	serine (or cysteine) peptidase inhibitor, clade B, member 1a
GO:0036464	17975	Ncl	nucleolin
GO:0036464	11837	Rplp0	ribosomal protein, large, P0
GO:0005751	12857	Cox4i1	cytochrome c oxidase subunit 4I1
GO:0005751	12861	Cox6a1	cytochrome c oxidase subunit 6A1
GO:0005751	66694	Uqcrfs1	ubiquinol-cytochrome c reductase, Rieske iron-sulfur polypeptide 1
GO:0005751	12858	Cox5a	cytochrome c oxidase subunit 5A
GO:0005751	12867	Cox7c	cytochrome c oxidase subunit 7C
GO:0005751	17992	Ndufa4	Ndufa4, mitochondrial complex associated
GO:0008250	67695	Ost4	oligosaccharyltransferase complex subunit 4 (non-catalytic)
GO:0008250	20014	Rpn2	ribophorin II
GO:0008250	66059	Krtcap2	keratinocyte associated protein 2
GO:0008250	66357	Ostc	oligosaccharyltransferase complex subunit (non-catalytic)
GO:0008250	13135	Dad1	defender against cell death 1
GO:0008250	13200	Ddost	dolichyl-di-phosphooligosaccharide-protein glycotransferase
GO:0030496	13877	Erh	ERH mRNA splicing and mitosis factor
GO:0030496	78798	Eml4	echinoderm microtubule associated protein like 4
GO:0030496	71955	Ist1	increased sodium tolerance 1 homolog (yeast)
GO:0030496	12534	Cdk1	cyclin-dependent kinase 1
GO:0030496	330192	Vps37b	vacuolar protein sorting 37B
GO:0030496	229841	Cenpe	centromere protein E
GO:0030496	227937	Pkp4	plakophilin 4
GO:0030496	14679	Gnai3	guanine nucleotide binding protein (G protein), alpha inhibiting 3
GO:0030496	100732	Mapre3	microtubule-associated protein, RP/EB family, member 3
GO:0030496	64383	Sirt2	sirtuin 2
GO:0030496	14694	Rack1	receptor for activated C kinase 1
GO:0030496	12051	Bcl3	B cell leukemia/lymphoma 3
GO:0030496	22320	Vamp8	vesicle-associated membrane protein 8
GO:0030496	51810	Hnrnpu	heterogeneous nuclear ribonucleoprotein U
GO:0030496	52276	Cdca8	cell division cycle associated 8
GO:0030496	11799	Birc5	baculoviral IAP repeat-containing 5
GO:0030496	108000	Cenpf	centromere protein F
GO:0030496	233406	Prc1	protein regulator of cytokinesis 1
GO:0030496	19384	Ran	RAN, member RAS oncogene family
GO:0030496	14678	Gnai2	guanine nucleotide binding protein (G protein), alpha inhibiting 2
GO:0030496	12306	Anxa2	annexin A2
GO:0030496	14567	Gdi1	guanosine diphosphate (GDP) dissociation inhibitor 1
GO:0030027	23789	Coro1b	coronin, actin binding protein 1B
GO:0030027	21648	Dynlt1b	dynein light chain Tctex-type 1B
GO:0030027	19354	Rac2	Rac family small GTPase 2
GO:0030027	14726	Pdpn	podoplanin
GO:0030027	18103	Nme2	NME/NM23 nucleoside diphosphate kinase 2
GO:0030027	219140	Spata13	spermatogenesis associated 13
GO:0030027	20401	Sh3bp1	SH3-domain binding protein 1
GO:0030027	22323	Vasp	vasodilator-stimulated phosphoprotein
GO:0030027	242687	Wasf2	WAS protein family, member 2
GO:0030027	101314	Brk1	BRICK1, SCAR/WAVE actin-nucleating complex subunit
GO:0030027	12345	Capzb	capping protein (actin filament) muscle Z-line, beta
GO:0030027	107589	Mylk	myosin, light polypeptide kinase
GO:0030027	68328	Rab13	RAB13, member RAS oncogene family
GO:0030027	14270	Srgap2	SLIT-ROBO Rho GTPase activating protein 2
GO:0030027	67784	Plxnd1	plexin D1
GO:0030027	22368	Trpv2	transient receptor potential cation channel, subfamily V, member 2
GO:0030027	19877	Rock1	Rho-associated coiled-coil containing protein kinase 1
GO:0030027	12385	Ctnna1	catenin (cadherin associated protein), alpha 1
GO:0030027	20257	Stmn2	stathmin-like 2
GO:0030027	22152	Tubb3	tubulin, beta 3 class III
GO:0030027	13169	Dbnl	drebrin-like
GO:0010494	72162	Dhx36	DEAH (Asp-Glu-Ala-His) box polypeptide 36
GO:0010494	16211	Kpnb1	karyopherin (importin) beta 1
GO:0010494	68564	Nufip2	nuclear fragile X mental retardation protein interacting protein 2
GO:0010494	15387	Hnrnpk	heterogeneous nuclear ribonucleoprotein K
GO:0010494	22695	Zfp36	zinc finger protein 36
GO:0010494	13209	Ddx6	DEAD (Asp-Glu-Ala-Asp) box polypeptide 6
GO:0010494	80912	Pum1	pumilio RNA-binding family member 1
GO:0010494	19877	Rock1	Rho-associated coiled-coil containing protein kinase 1
GO:0010494	22608	Ybx1	Y box protein 1
GO:0010494	20853	Stau1	staufen double-stranded RNA binding protein 1
GO:0010494	13684	Eif4e	eukaryotic translation initiation factor 4E
GO:0010494	13205	Ddx3x	DEAD/H (Asp-Glu-Ala-Asp/His) box polypeptide 3, X-linked
GO:0010494	80913	Pum2	pumilio RNA-binding family member 2
GO:0001650	68077	Nop53	NOP53 ribosome biogenesis factor
GO:0001650	77976	Nuak1	NUAK family, SNF1-like kinase, 1
GO:0001650	55989	Nop58	NOP58 ribonucleoprotein
GO:0001650	76281	Tax1bp3	Tax1 (human T cell leukemia virus type I) binding protein 3
GO:0001650	17131	Smad7	SMAD family member 7
GO:0001650	67154	Mtdh	metadherin
GO:0001650	66656	Eef1d	eukaryotic translation elongation factor 1 delta (guanine nucleotide exchange protein)
GO:0001650	20639	Snrpb2	U2 small nuclear ribonucleoprotein B
GO:0001650	53859	Map3k14	mitogen-activated protein kinase kinase kinase 14
GO:0001650	13132	Dab2	disabled 2, mitogen-responsive phosphoprotein
GO:0001650	212880	Ddx46	DEAD (Asp-Glu-Ala-Asp) box polypeptide 46
GO:0001650	67134	Nop56	NOP56 ribonucleoprotein
GO:0001650	17975	Ncl	nucleolin
GO:0001650	223691	Eif3l	eukaryotic translation initiation factor 3, subunit L
GO:0001650	93736	Aff4	AF4/FMR2 family, member 4
GO:0001650	30055	Timm13	translocase of inner mitochondrial membrane 13
GO:0001650	50493	Txnrd1	thioredoxin reductase 1
GO:0001650	22350	Ezr	ezrin
GO:0001650	21969	Top1	topoisomerase (DNA) I
GO:0001650	245474	Dkc1	dyskeratosis congenita 1, dyskerin
GO:0001650	93762	Smarca5	SWI/SNF related, matrix associated, actin dependent regulator of chromatin, subfamily a, member 5
GO:0001650	16889	Lipa	lysosomal acid lipase A
GO:0098685	13642	Efnb2	ephrin B2
GO:0098685	18791	Plat	plasminogen activator, tissue
GO:0098685	54725	Cadm1	cell adhesion molecule 1
GO:0098685	17918	Myo5a	myosin VA
GO:0098685	54393	Gabbr1	gamma-aminobutyric acid (GABA) B receptor, 1
GO:0098685	12345	Capzb	capping protein (actin filament) muscle Z-line, beta
GO:0098685	104015	Synj1	synaptojanin 1
GO:0098685	233489	Picalm	phosphatidylinositol binding clathrin assembly protein
GO:0098685	22782	Slc30a1	solute carrier family 30 (zinc transporter), member 1
GO:0098685	19266	Ptprd	protein tyrosine phosphatase, receptor type, D
GO:0098685	108100	Baiap2	brain-specific angiogenesis inhibitor 1-associated protein 2
GO:0098685	18643	Pfn1	profilin 1
GO:0098685	19073	Srgn	serglycin
GO:0098685	73710	Tubb2b	tubulin, beta 2B class IIB
GO:0098685	20848	Stat3	signal transducer and activator of transcription 3
GO:0098685	16412	Itgb1	integrin beta 1 (fibronectin receptor beta)
GO:0098685	229521	Syt11	synaptotagmin XI
GO:0005741	17872	Ppp1r15a	protein phosphatase 1, regulatory subunit 15A
GO:0005741	231086	Hadhb	hydroxyacyl-Coenzyme A dehydrogenase/3-ketoacyl-Coenzyme A thiolase/enoyl-Coenzyme A hydratase (trifunctional protein), beta subunit
GO:0005741	22334	Vdac2	voltage-dependent anion channel 2
GO:0005741	67844	Rab32	RAB32, member RAS oncogene family
GO:0005741	22333	Vdac1	voltage-dependent anion channel 1
GO:0005741	52637	Cisd1	CDGSH iron sulfur domain 1
GO:0005741	68943	Pink1	PTEN induced putative kinase 1
GO:0005741	74143	Opa1	OPA1, mitochondrial dynamin like GTPase
GO:0005741	12799	Cnp	2',3'-cyclic nucleotide 3' phosphodiesterase
GO:0005741	12894	Cpt1a	carnitine palmitoyltransferase 1a, liver
GO:0005741	14609	Gja1	gap junction protein, alpha 1
GO:0005741	66112	Marc1	mitochondrial amidoxime reducing component 1
GO:0005741	56428	Mtch2	mitochondrial carrier 2
GO:0005741	12257	Tspo	translocator protein
GO:0005741	11739	Slc25a4	solute carrier family 25 (mitochondrial carrier, adenine nucleotide translocator), member 4
GO:0005741	18102	Nme1	NME/NM23 nucleoside diphosphate kinase 1
GO:0005741	223696	Tomm22	translocase of outer mitochondrial membrane 22
GO:0005741	20665	Sox10	SRY (sex determining region Y)-box 10
GO:0005741	26949	Vat1	vesicle amine transport 1
GO:0005741	12044	Bcl2a1a	B cell leukemia/lymphoma 2 related protein A1a
GO:0005741	66169	Tomm7	translocase of outer mitochondrial membrane 7
GO:0000502	21762	Psmd2	proteasome (prosome, macropain) 26S subunit, non-ATPase, 2
GO:0000502	20422	Sem1	SEM1, 26S proteasome complex subunit
GO:0000502	56085	Ubqln1	ubiquilin 1
GO:0000502	16912	Psmb9	proteasome (prosome, macropain) subunit, beta type 9 (large multifunctional peptidase 2)
GO:0000502	103554	Psme4	proteasome (prosome, macropain) activator subunit 4
GO:0000502	26440	Psma1	proteasome (prosome, macropain) subunit, alpha type 1
GO:0000502	19175	Psmb6	proteasome (prosome, macropain) subunit, beta type 6
GO:0000502	19170	Psmb1	proteasome (prosome, macropain) subunit, beta type 1
GO:0000502	19173	Psmb5	proteasome (prosome, macropain) subunit, beta type 5
GO:0000502	15507	Hspb1	heat shock protein 1
GO:0000502	26441	Psma4	proteasome (prosome, macropain) subunit, alpha type 4
GO:0000502	100494	Zfand2a	zinc finger, AN1-type domain 2A
GO:0000502	26444	Psma7	proteasome (prosome, macropain) subunit, alpha type 7
GO:0042383	13518	Dst	dystonin
GO:0042383	98660	Atp1a2	ATPase, Na+/K+ transporting, alpha 2 polypeptide
GO:0042383	12306	Anxa2	annexin A2
GO:0042383	13030	Ctsb	cathepsin B
GO:0042383	14102	Fas	Fas (TNF receptor superfamily member 6)
GO:0042383	11931	Atp1b1	ATPase, Na+/K+ transporting, beta 1 polypeptide
GO:0042383	16783	Lamp1	lysosomal-associated membrane protein 1
GO:0042383	11749	Anxa6	annexin A6
GO:0042383	232975	Atp1a3	ATPase, Na+/K+ transporting, alpha 3 polypeptide
GO:0042383	11555	Adrb2	adrenergic receptor, beta 2
GO:0042383	381290	Atp2b4	ATPase, Ca++ transporting, plasma membrane 4
GO:0042383	11684	Alox12	arachidonate 12-lipoxygenase
GO:0042383	59287	Ncstn	nicastrin
GO:0042383	170756	Slc8b1	solute carrier family 8 (sodium/lithium/calcium exchanger), member B1
GO:0042383	12215	Bsg	basigin
GO:0042383	16412	Itgb1	integrin beta 1 (fibronectin receptor beta)
GO:0042383	11747	Anxa5	annexin A5
GO:0042383	11689	Alox5	arachidonate 5-lipoxygenase
GO:0042383	14719	Got2	glutamatic-oxaloacetic transaminase 2, mitochondrial
GO:0042383	18761	Prkcq	protein kinase C, theta
GO:0030426	51789	Tnk2	tyrosine kinase, non-receptor, 2
GO:0030426	21858	Timp2	tissue inhibitor of metalloproteinase 2
GO:0030426	18186	Nrp1	neuropilin 1
GO:0030426	17762	Mapt	microtubule-associated protein tau
GO:0030426	68943	Pink1	PTEN induced putative kinase 1
GO:0030426	22152	Tubb3	tubulin, beta 3 class III
GO:0030426	20257	Stmn2	stathmin-like 2
GO:0030426	17755	Map1b	microtubule-associated protein 1B
GO:0030426	64138	Ctsz	cathepsin Z
GO:0030426	14359	Fxr1	fragile X mental retardation gene 1, autosomal homolog
GO:0030426	12315	Calm3	calmodulin 3
GO:0030426	59069	Tpm3	tropomyosin 3, gamma
GO:0030426	12314	Calm2	calmodulin 2
GO:0030426	269254	Setx	senataxin
GO:0030426	13806	Eno1	enolase 1, alpha non-neuron
GO:0030426	18472	Pafah1b1	platelet-activating factor acetylhydrolase, isoform 1b, subunit 1
GO:0030426	12767	Cxcr4	chemokine (C-X-C motif) receptor 4
GO:0030426	170625	Snx18	sorting nexin 18
GO:0030426	235180	Fez1	fasciculation and elongation protein zeta 1 (zygin I)
GO:0030426	22284	Usp9x	ubiquitin specific peptidase 9, X chromosome
GO:0030426	21648	Dynlt1b	dynein light chain Tctex-type 1B
GO:0005793	71853	Pdia6	protein disulfide isomerase associated 6
GO:0005793	68581	Tmed10	transmembrane p24 trafficking protein 10
GO:0005793	16790	Anpep	alanyl (membrane) aminopeptidase
GO:0005793	320011	Uggt1	UDP-glucose glycoprotein glucosyltransferase 1
GO:0005793	67511	Tmed9	transmembrane p24 trafficking protein 9
GO:0005793	66676	Tmed7	transmembrane p24 trafficking protein 7
GO:0005793	66890	Lman2	lectin, mannose-binding 2
GO:0005793	68137	Kdelr1	KDEL (Lys-Asp-Glu-Leu) endoplasmic reticulum protein retention receptor 1
GO:0005793	224139	Golgb1	golgi autoantigen, golgin subfamily b, macrogolgin 1
GO:0005793	71955	Ist1	increased sodium tolerance 1 homolog (yeast)
GO:0005793	56334	Tmed2	transmembrane p24 trafficking protein 2
GO:0045335	22320	Vamp8	vesicle-associated membrane protein 8
GO:0045335	22352	Vim	vimentin
GO:0045335	14270	Srgap2	SLIT-ROBO Rho GTPase activating protein 2
GO:0045335	16783	Lamp1	lysosomal-associated membrane protein 1
GO:0045335	226421	Rab7b	RAB7B, member RAS oncogene family
GO:0045335	12332	Capg	capping protein (actin filament), gelsolin-like
GO:0045335	67844	Rab32	RAB32, member RAS oncogene family
GO:0045335	13040	Ctss	cathepsin S
GO:0045335	19332	Rab20	RAB20, member RAS oncogene family
GO:0045335	56699	Cdc42ep4	CDC42 effector protein (Rho GTPase binding) 4
GO:0045335	11303	Abca1	ATP-binding cassette, sub-family A (ABC1), member 1
GO:0045335	27060	Tcirg1	T cell, immune regulator 1, ATPase, H+ transporting, lysosomal V0 protein A3
GO:0045335	229521	Syt11	synaptotagmin XI
GO:0045335	13058	Cybb	cytochrome b-245, beta polypeptide
GO:0071013	81898	Sf3b1	splicing factor 3b, subunit 1
GO:0071013	56403	Syncrip	synaptotagmin binding, cytoplasmic RNA interacting protein
GO:0071013	69878	Snrpf	small nuclear ribonucleoprotein polypeptide F
GO:0071013	51810	Hnrnpu	heterogeneous nuclear ribonucleoprotein U
GO:0071013	20639	Snrpb2	U2 small nuclear ribonucleoprotein B
GO:0071013	72935	Ddx41	DEAD (Asp-Glu-Ala-Asp) box polypeptide 41
GO:0071013	15387	Hnrnpk	heterogeneous nuclear ribonucleoprotein K
GO:0071013	53379	Hnrnpa2b1	heterogeneous nuclear ribonucleoprotein A2/B1
GO:0071013	19383	Raly	hnRNP-associated with lethal yellow
GO:0071013	107686	Snrpd2	small nuclear ribonucleoprotein D2
GO:0071013	76936	Hnrnpm	heterogeneous nuclear ribonucleoprotein M
GO:0071013	59013	Hnrnph1	heterogeneous nuclear ribonucleoprotein H1
GO:0071013	18949	Pnn	pinin
GO:0005884	13548	Dyrk1a	dual-specificity tyrosine-(Y)-phosphorylation regulated kinase 1a
GO:0005884	16331	Inpp5d	inositol polyphosphate-5-phosphatase D
GO:0005884	59069	Tpm3	tropomyosin 3, gamma
GO:0005884	22350	Ezr	ezrin
GO:0005884	18826	Lcp1	lymphocyte cytosolic protein 1
GO:0005884	104215	Rhoq	ras homolog family member Q
GO:0005884	17918	Myo5a	myosin VA
GO:0005884	13169	Dbnl	drebrin-like
GO:0005884	237436	Gas2l3	growth arrest-specific 2 like 3
GO:0005884	73750	Whrn	whirlin
GO:0005884	23789	Coro1b	coronin, actin binding protein 1B
GO:0005884	56351	Ptges3	prostaglandin E synthase 3
GO:0005884	72042	Cotl1	coactosin-like 1 (Dictyostelium)
GO:0005884	14701	Gng12	guanine nucleotide binding protein (G protein), gamma 12
GO:0005884	15163	Hcls1	hematopoietic cell specific Lyn substrate 1
GO:0005884	19354	Rac2	Rac family small GTPase 2
GO:0098793	104015	Synj1	synaptojanin 1
GO:0098793	14359	Fxr1	fragile X mental retardation gene 1, autosomal homolog
GO:0098793	18747	Prkaca	protein kinase, cAMP dependent, catalytic, alpha
GO:0098793	15481	Hspa8	heat shock protein 8
GO:0098793	54393	Gabbr1	gamma-aminobutyric acid (GABA) B receptor, 1
GO:0098793	19242	Ptn	pleiotrophin
GO:0098793	19324	Rab1a	RAB1A, member RAS oncogene family
GO:0098793	19045	Ppp1ca	protein phosphatase 1 catalytic subunit alpha
GO:0098793	12261	C1qbp	complement component 1, q subcomponent binding protein
GO:0098793	229521	Syt11	synaptotagmin XI
GO:0098793	73750	Whrn	whirlin
GO:0098793	18643	Pfn1	profilin 1
GO:0098793	215114	Hip1	huntingtin interacting protein 1
GO:0098793	108100	Baiap2	brain-specific angiogenesis inhibitor 1-associated protein 2
GO:0070062	12306	Anxa2	annexin A2
GO:0070062	16790	Anpep	alanyl (membrane) aminopeptidase
GO:0070062	15525	Hspa4	heat shock protein 4
GO:0070062	12512	Cd63	CD63 antigen
GO:0070062	22608	Ybx1	Y box protein 1
GO:0070062	15481	Hspa8	heat shock protein 8
GO:0070062	11490	Adam15	a disintegrin and metallopeptidase domain 15 (metargidin)
GO:0070062	170625	Snx18	sorting nexin 18
GO:0070062	16423	Cd47	CD47 antigen (Rh-related antigen, integrin-associated signal transducer)
GO:0070062	60533	Cd274	CD274 antigen
GO:0070062	53379	Hnrnpa2b1	heterogeneous nuclear ribonucleoprotein A2/B1
GO:0070062	27419	Naglu	alpha-N-acetylglucosaminidase (Sanfilippo disease IIIB)
GO:0070062	71955	Ist1	increased sodium tolerance 1 homolog (yeast)
GO:0070062	11674	Aldoa	aldolase A, fructose-bisphosphate
GO:0070062	15510	Hspd1	heat shock protein 1 (chaperonin)
GO:0045177	20750	Spp1	secreted phosphoprotein 1
GO:0045177	22350	Ezr	ezrin
GO:0045177	12349	Car2	carbonic anhydrase 2
GO:0045177	18791	Plat	plasminogen activator, tissue
GO:0045177	18222	Numb	NUMB endocytic adaptor protein
GO:0045177	12273	C5ar1	complement component 5a receptor 1
GO:0045177	16449	Jag1	jagged 1
GO:0045177	19141	Lgmn	legumain
GO:0045177	22284	Usp9x	ubiquitin specific peptidase 9, X chromosome
GO:0045177	66335	Atp6v1c1	ATPase, H+ transporting, lysosomal V1 subunit C1
GO:0045177	18438	P2rx4	purinergic receptor P2X, ligand-gated ion channel 4
GO:0045177	17698	Msn	moesin
GO:0045177	26570	Slc7a11	solute carrier family 7 (cationic amino acid transporter, y+ system), member 11
GO:0045177	67938	Myl12b	myosin, light chain 12B, regulatory
GO:0045177	11491	Adam17	a disintegrin and metallopeptidase domain 17
GO:0008021	11747	Anxa5	annexin A5
GO:0008021	229521	Syt11	synaptotagmin XI
GO:0008021	11984	Atp6v0c	ATPase, H+ transporting, lysosomal V0 subunit C
GO:0008021	66290	Atp6v1g1	ATPase, H+ transporting, lysosomal V1 subunit G1
GO:0008021	59287	Ncstn	nicastrin
GO:0008021	13167	Dbi	diazepam binding inhibitor
GO:0008021	233489	Picalm	phosphatidylinositol binding clathrin assembly protein
GO:0008021	67511	Tmed9	transmembrane p24 trafficking protein 9
GO:0008021	17918	Myo5a	myosin VA
GO:0008021	54725	Cadm1	cell adhesion molecule 1
GO:0008021	15481	Hspa8	heat shock protein 8
GO:0008021	226548	Aph1a	aph1 homolog A, gamma secretase subunit
GO:0008021	54393	Gabbr1	gamma-aminobutyric acid (GABA) B receptor, 1
GO:0008021	68328	Rab13	RAB13, member RAS oncogene family
GO:0008021	22333	Vdac1	voltage-dependent anion channel 1
GO:0008021	16783	Lamp1	lysosomal-associated membrane protein 1
GO:0008021	67808	Tprgl	transformation related protein 63 regulated like
GO:0008021	19325	Rab10	RAB10, member RAS oncogene family
GO:0008021	22334	Vdac2	voltage-dependent anion channel 2
GO:0000139	27276	Plekhb1	pleckstrin homology domain containing, family B (evectins) member 1
GO:0000139	19073	Srgn	serglycin
GO:0000139	66460	Sys1	SYS1 Golgi-localized integral membrane protein homolog (S. cerevisiae)
GO:0000139	52662	Ldlrad4	low density lipoprotein receptor class A domain containing 4
GO:0000139	14679	Gnai3	guanine nucleotide binding protein (G protein), alpha inhibiting 3
GO:0000139	59026	Huwe1	HECT, UBA and WWE domain containing 1
GO:0000139	68137	Kdelr1	KDEL (Lys-Asp-Glu-Leu) endoplasmic reticulum protein retention receptor 1
GO:0000139	104001	Rtn1	reticulon 1
GO:0000139	57437	Golga7	golgi autoantigen, golgin subfamily a, 7
GO:0000139	66890	Lman2	lectin, mannose-binding 2
GO:0000139	17158	Man2a1	mannosidase 2, alpha 1
GO:0000139	19324	Rab1a	RAB1A, member RAS oncogene family
GO:0000139	27061	Bcap31	B cell receptor associated protein 31
GO:0000139	65112	Pmepa1	prostate transmembrane protein, androgen induced 1
GO:0000139	18550	Furin	furin (paired basic amino acid cleaving enzyme)
GO:0000139	68581	Tmed10	transmembrane p24 trafficking protein 10
GO:0000139	18670	Abcb4	ATP-binding cassette, sub-family B (MDR/TAP), member 4
GO:0000139	18807	Pld3	phospholipase D family, member 3
GO:0000139	22234	Ugcg	UDP-glucose ceramide glucosyltransferase
GO:0000139	216799	Nlrp3	NLR family, pyrin domain containing 3
GO:0043197	108100	Baiap2	brain-specific angiogenesis inhibitor 1-associated protein 2
GO:0043197	81489	Dnajb1	DnaJ heat shock protein family (Hsp40) member B1
GO:0043197	15387	Hnrnpk	heterogeneous nuclear ribonucleoprotein K
GO:0043197	18438	P2rx4	purinergic receptor P2X, ligand-gated ion channel 4
GO:0043197	14130	Fcgr2b	Fc receptor, IgG, low affinity IIb
GO:0043197	233908	Fus	fused in sarcoma
GO:0043197	16412	Itgb1	integrin beta 1 (fibronectin receptor beta)
GO:0043197	229521	Syt11	synaptotagmin XI
GO:0043197	20491	Sla	src-like adaptor
GO:0043197	12846	Comt	catechol-O-methyltransferase
GO:0043197	98660	Atp1a2	ATPase, Na+/K+ transporting, alpha 2 polypeptide
GO:0043197	19277	Ptpro	protein tyrosine phosphatase, receptor type, O
GO:0043197	12955	Cryab	crystallin, alpha B
GO:0043197	11843	Arf4	ADP-ribosylation factor 4
GO:0043197	18747	Prkaca	protein kinase, cAMP dependent, catalytic, alpha
GO:0043197	11555	Adrb2	adrenergic receptor, beta 2
GO:0043197	14359	Fxr1	fragile X mental retardation gene 1, autosomal homolog
GO:0043197	12345	Capzb	capping protein (actin filament) muscle Z-line, beta
GO:0043197	15481	Hspa8	heat shock protein 8
GO:0043197	54393	Gabbr1	gamma-aminobutyric acid (GABA) B receptor, 1
GO:0043197	19045	Ppp1ca	protein phosphatase 1 catalytic subunit alpha
GO:0031965	16649	Kpna4	karyopherin (importin) alpha 4
GO:0031965	57423	Atp5j2	ATP synthase, H+ transporting, mitochondrial F0 complex, subunit F2
GO:0031965	22782	Slc30a1	solute carrier family 30 (zinc transporter), member 1
GO:0031965	226747	Ahctf1	AT hook containing transcription factor 1
GO:0031965	81702	Ankrd17	ankyrin repeat domain 17
GO:0031965	107939	Pom121	nuclear pore membrane protein 121
GO:0031965	16211	Kpnb1	karyopherin (importin) beta 1
GO:0031965	218210	Nup153	nucleoporin 153
GO:0031965	13537	Dusp2	dual specificity phosphatase 2
GO:0031965	13010	Cst3	cystatin C
GO:0031965	11689	Alox5	arachidonate 5-lipoxygenase
GO:0031965	269966	Nup98	nucleoporin 98
GO:0031965	16905	Lmna	lamin A
GO:0031965	68050	Akirin1	akirin 1
GO:0031965	11746	Anxa4	annexin A4
GO:0031965	14433	Gapdh	glyceraldehyde-3-phosphate dehydrogenase
GO:0031965	14873	Gsto1	glutathione S-transferase omega 1
GO:0031965	22608	Ybx1	Y box protein 1
GO:0031965	12421	Rb1cc1	RB1-inducible coiled-coil 1
GO:0031965	17001	Ltc4s	leukotriene C4 synthase
GO:0031965	80913	Pum2	pumilio RNA-binding family member 2
GO:0031965	12444	Ccnd2	cyclin D2
GO:0005791	67891	Rpl4	ribosomal protein L4
GO:0005791	18746	Pkm	pyruvate kinase, muscle
GO:0005791	20296	Ccl2	chemokine (C-C motif) ligand 2
GO:0005791	20014	Rpn2	ribophorin II
GO:0005791	19215	Ptgds	prostaglandin D2 synthase (brain)
GO:0005791	226551	Suco	SUN domain containing ossification factor
GO:0005791	15510	Hspd1	heat shock protein 1 (chaperonin)
GO:0005791	11881	Arsb	arylsulfatase B
GO:0005791	216197	Ckap4	cytoskeleton-associated protein 4
GO:0005791	17969	Ncf1	neutrophil cytosolic factor 1
GO:0005791	26570	Slc7a11	solute carrier family 7 (cationic amino acid transporter, y+ system), member 11
GO:0005791	108100	Baiap2	brain-specific angiogenesis inhibitor 1-associated protein 2
GO:0005791	13058	Cybb	cytochrome b-245, beta polypeptide
GO:0005875	103583	Fbxw11	F-box and WD-40 domain protein 11
GO:0005875	56486	Gabarap	gamma-aminobutyric acid receptor associated protein
GO:0005875	17755	Map1b	microtubule-associated protein 1B
GO:0005875	18611	Pea15a	phosphoprotein enriched in astrocytes 15A
GO:0005875	67443	Map1lc3b	microtubule-associated protein 1 light chain 3 beta
GO:0005875	18472	Pafah1b1	platelet-activating factor acetylhydrolase, isoform 1b, subunit 1
GO:0000228	11799	Birc5	baculoviral IAP repeat-containing 5
GO:0000228	217578	Baz1a	bromodomain adjacent to zinc finger domain 1A
GO:0000228	26914	Macroh2a1	macroH2A.1 histone
GO:0000228	14211	Smc2	structural maintenance of chromosomes 2
GO:0000228	21969	Top1	topoisomerase (DNA) I
GO:0000228	51810	Hnrnpu	heterogeneous nuclear ribonucleoprotein U
GO:0000228	21973	Top2a	topoisomerase (DNA) II alpha
GO:0000228	269254	Setx	senataxin
GO:0000228	100041230	Hist1h4m	histone cluster 1, H4m
GO:0000228	15078	H3f3a	H3.3 histone A
GO:0000228	15081	H3f3b	H3.3 histone B
GO:0005759	66108	Ndufa9	NADH:ubiquinone oxidoreductase subunit A9
GO:0005759	11363	Acadl	acyl-Coenzyme A dehydrogenase, long-chain
GO:0005759	17448	Mdh2	malate dehydrogenase 2, NAD (mitochondrial)
GO:0005759	66383	Iscu	iron-sulfur cluster assembly enzyme
GO:0005759	110826	Etfb	electron transferring flavoprotein, beta polypeptide
GO:0005759	19246	Ptpn1	protein tyrosine phosphatase, non-receptor type 1
GO:0005759	20656	Sod2	superoxide dismutase 2, mitochondrial
GO:0005759	18477	Prdx1	peroxiredoxin 1
GO:0005759	15510	Hspd1	heat shock protein 1 (chaperonin)
GO:0005759	12534	Cdk1	cyclin-dependent kinase 1
GO:0005759	110446	Acat1	acetyl-Coenzyme A acetyltransferase 1
GO:0005759	56357	Ivd	isovaleryl coenzyme A dehydrogenase
GO:0005759	56248	Ak3	adenylate kinase 3
GO:0005759	12261	C1qbp	complement component 1, q subcomponent binding protein
GO:0005759	27050	Rps3	ribosomal protein S3
GO:0005759	11669	Aldh2	aldehyde dehydrogenase 2, mitochondrial
GO:0000421	67443	Map1lc3b	microtubule-associated protein 1 light chain 3 beta
GO:0000421	75909	Vmp1	vacuole membrane protein 1
GO:0000421	56486	Gabarap	gamma-aminobutyric acid receptor associated protein
GO:0000421	20014	Rpn2	ribophorin II
GO:0000421	12421	Rb1cc1	RB1-inducible coiled-coil 1
GO:0000421	16783	Lamp1	lysosomal-associated membrane protein 1
GO:0000421	21767	Tex264	testis expressed gene 264
GO:0032587	11843	Arf4	ADP-ribosylation factor 4
GO:0032587	16800	Arhgef2	rho/rac guanine nucleotide exchange factor (GEF) 2
GO:0032587	16402	Itga5	integrin alpha 5 (fibronectin receptor alpha)
GO:0032587	19271	Ptprj	protein tyrosine phosphatase, receptor type, J
GO:0032587	15519	Hsp90aa1	heat shock protein 90, alpha (cytosolic), class A member 1
GO:0032587	56193	Plek	pleckstrin
GO:0032587	16412	Itgb1	integrin beta 1 (fibronectin receptor beta)
GO:0032587	18102	Nme1	NME/NM23 nucleoside diphosphate kinase 1
GO:0032587	27050	Rps3	ribosomal protein S3
GO:0032587	14726	Pdpn	podoplanin
GO:0032587	101476	Plekha1	pleckstrin homology domain containing, family A (phosphoinositide binding specific) member 1
GO:0032587	11491	Adam17	a disintegrin and metallopeptidase domain 17
GO:0032587	219140	Spata13	spermatogenesis associated 13
GO:0015934	26451	Rpl27a	ribosomal protein L27A
GO:0015934	319195	Rpl17	ribosomal protein L17
GO:0015934	27395	Mrpl15	mitochondrial ribosomal protein L15
GO:0015934	27397	Mrpl17	mitochondrial ribosomal protein L17
GO:0015934	22121	Rpl13a	ribosomal protein L13A
GO:0015934	18148	Npm1	nucleophosmin 1
GO:0015934	67891	Rpl4	ribosomal protein L4
GO:0015934	269261	Rpl12	ribosomal protein L12
GO:0030176	72265	Tram1	translocating chain-associating membrane protein 1
GO:0030176	56857	Slc37a2	solute carrier family 37 (glycerol-3-phosphate transporter), member 2
GO:0030176	68944	Tmco1	transmembrane and coiled-coil domains 1
GO:0030176	58246	Slc35b4	solute carrier family 35, member B4
GO:0030176	67887	Saraf	store-operated calcium entry-associated regulatory factor
GO:0030176	81910	Rrbp1	ribosome binding protein 1
GO:0030176	69019	Spcs1	signal peptidase complex subunit 1 homolog (S. cerevisiae)
GO:0030176	241452	Dhrs9	dehydrogenase/reductase (SDR family) member 9
GO:0030176	69683	Emc10	ER membrane protein complex subunit 10
GO:0030176	20250	Scd2	stearoyl-Coenzyme A desaturase 2
GO:0030176	54208	Arl6ip1	ADP-ribosylation factor-like 6 interacting protein 1
GO:0030176	67878	Tmem33	transmembrane protein 33
GO:0030176	208449	Sgms1	sphingomyelin synthase 1
GO:0030176	70757	Hacd2	3-hydroxyacyl-CoA dehydratase 2
GO:0010008	18173	Slc11a1	solute carrier family 11 (proton-coupled divalent metal ion transporters), member 1
GO:0010008	66914	Vps28	vacuolar protein sorting 28
GO:0010008	20416	Shc1	src homology 2 domain-containing transforming protein C1
GO:0010008	11852	Rhob	ras homolog family member B
GO:0010008	330192	Vps37b	vacuolar protein sorting 37B
GO:0010008	20661	Sort1	sortilin 1
GO:0010008	65112	Pmepa1	prostate transmembrane protein, androgen induced 1
GO:0010008	67739	Slc48a1	solute carrier family 48 (heme transporter), member 1
GO:0010008	12512	Cd63	CD63 antigen
GO:0010008	266781	Snx17	sorting nexin 17
GO:0010008	67804	Snx2	sorting nexin 2
GO:0010008	13033	Ctsd	cathepsin D
GO:0010008	17533	Mrc1	mannose receptor, C type 1
GO:0010008	13660	Ehd1	EH-domain containing 1
GO:0005765	12514	Cd68	CD68 antigen
GO:0005765	14824	Grn	granulin
GO:0005765	19025	Ctsa	cathepsin A
GO:0005765	12492	Scarb2	scavenger receptor class B, member 2
GO:0005765	66290	Atp6v1g1	ATPase, H+ transporting, lysosomal V1 subunit G1
GO:0005765	15516	Hsp90ab1	heat shock protein 90 alpha (cytosolic), class B member 1
GO:0005765	59287	Ncstn	nicastrin
GO:0005765	15481	Hspa8	heat shock protein 8
GO:0005765	12512	Cd63	CD63 antigen
GO:0005765	67739	Slc48a1	solute carrier family 48 (heme transporter), member 1
GO:0005765	22320	Vamp8	vesicle-associated membrane protein 8
GO:0005765	11749	Anxa6	annexin A6
GO:0005765	16783	Lamp1	lysosomal-associated membrane protein 1
GO:0005765	56722	Litaf	LPS-induced TN factor
GO:0005765	18807	Pld3	phospholipase D family, member 3
GO:0005765	12306	Anxa2	annexin A2
GO:0005765	13033	Ctsd	cathepsin D
GO:0090575	21849	Trim28	tripartite motif-containing 28
GO:0090575	51810	Hnrnpu	heterogeneous nuclear ribonucleoprotein U
GO:0090575	107932	Chd4	chromodomain helicase DNA binding protein 4
GO:0090575	11911	Atf4	activating transcription factor 4
GO:0090575	21781	Tfdp1	transcription factor Dp 1
GO:0090575	18044	Nfya	nuclear transcription factor-Y alpha
GO:0090575	12914	Crebbp	CREB binding protein
GO:0090575	12606	Cebpa	CCAAT/enhancer binding protein (C/EBP), alpha
GO:0090575	20848	Stat3	signal transducer and activator of transcription 3
GO:0090575	71514	Sfpq	splicing factor proline/glutamine rich (polypyrimidine tract binding protein associated)
GO:0090575	13198	Ddit3	DNA-damage inducible transcript 3
GO:0090575	11538	Adnp	activity-dependent neuroprotective protein
GO:0005881	100732	Mapre3	microtubule-associated protein, RP/EB family, member 3
GO:0005881	269713	Clip2	CAP-GLY domain containing linker protein 2
GO:0005881	22143	Tuba1b	tubulin, alpha 1B
GO:0005881	72549	Reep4	receptor accessory protein 4
GO:0005881	18472	Pafah1b1	platelet-activating factor acetylhydrolase, isoform 1b, subunit 1
GO:0005881	21648	Dynlt1b	dynein light chain Tctex-type 1B
GO:0005881	22142	Tuba1a	tubulin, alpha 1A
GO:0005881	11799	Birc5	baculoviral IAP repeat-containing 5
GO:0005881	107022	Gramd3	GRAM domain containing 3
GO:0005881	103583	Fbxw11	F-box and WD-40 domain protein 11
GO:0005881	67880	Dcxr	dicarbonyl L-xylulose reductase
GO:0043020	17969	Ncf1	neutrophil cytosolic factor 1
GO:0043020	13058	Cybb	cytochrome b-245, beta polypeptide
GO:0043020	13057	Cyba	cytochrome b-245, alpha polypeptide
GO:0062023	17304	Mfge8	milk fat globule-EGF factor 8 protein
GO:0062023	64138	Ctsz	cathepsin Z
GO:0062023	246228	Vwa1	von Willebrand factor A domain containing 1
GO:0062023	14066	F3	coagulation factor III
GO:0062023	18746	Pkm	pyruvate kinase, muscle
GO:0062023	11746	Anxa4	annexin A4
GO:0062023	12306	Anxa2	annexin A2
GO:0062023	13030	Ctsb	cathepsin B
GO:0062023	66222	Serpinb1a	serine (or cysteine) peptidase inhibitor, clade B, member 1a
GO:0062023	13033	Ctsd	cathepsin D
GO:0062023	16785	Rpsa	ribosomal protein SA
GO:0062023	13014	Cstb	cystatin B
GO:0062023	11749	Anxa6	annexin A6
GO:0062023	15519	Hsp90aa1	heat shock protein 90, alpha (cytosolic), class A member 1
GO:0062023	76936	Hnrnpm	heterogeneous nuclear ribonucleoprotein M
GO:0062023	11747	Anxa5	annexin A5
GO:0062023	16854	Lgals3	lectin, galactose binding, soluble 3
GO:0062023	20196	S100a13	S100 calcium binding protein A13
GO:0062023	13010	Cst3	cystatin C
GO:0062023	20692	Sparc	secreted acidic cysteine rich glycoprotein
GO:0062023	11745	Anxa3	annexin A3
GO:0062023	18822	Plod1	procollagen-lysine, 2-oxoglutarate 5-dioxygenase 1
GO:0062023	13032	Ctsc	cathepsin C
GO:0062023	16852	Lgals1	lectin, galactose binding, soluble 1
GO:0062023	12815	Col11a2	collagen, type XI, alpha 2
GO:0062023	56744	Pf4	platelet factor 4
GO:0062023	14190	Fgl2	fibrinogen-like protein 2
GO:0005776	56085	Ubqln1	ubiquilin 1
GO:0005776	18412	Sqstm1	sequestosome 1
GO:0005776	15481	Hspa8	heat shock protein 8
GO:0005776	56486	Gabarap	gamma-aminobutyric acid receptor associated protein
GO:0005776	18616	Peg3	paternally expressed 3
GO:0005776	67443	Map1lc3b	microtubule-associated protein 1 light chain 3 beta
GO:0008180	26893	Cops6	COP9 signalosome subunit 6
GO:0008180	15516	Hsp90ab1	heat shock protein 90 alpha (cytosolic), class B member 1
GO:0008180	66915	Cops9	COP9 signalosome subunit 9
GO:0008180	70350	Basp1	brain abundant, membrane attached signal protein 1
GO:0008180	193740	Hspa1a	heat shock protein 1A
GO:0008180	11946	Atp5a1	ATP synthase, H+ transporting, mitochondrial F1 complex, alpha subunit 1
GO:0005844	27050	Rps3	ribosomal protein S3
GO:0005844	13629	Eef2	eukaryotic translation elongation factor 2
GO:0005844	20102	Rps4x	ribosomal protein S4, X-linked
GO:0005844	319195	Rpl17	ribosomal protein L17
GO:0005844	233908	Fus	fused in sarcoma
GO:0005844	22352	Vim	vimentin
GO:0005844	14359	Fxr1	fragile X mental retardation gene 1, autosomal homolog
GO:0005844	110611	Hdlbp	high density lipoprotein (HDL) binding protein
GO:0005844	19989	Rpl7	ribosomal protein L7
GO:0005844	75617	Rps25	ribosomal protein S25
GO:0005750	66576	Uqcrh	ubiquinol-cytochrome c reductase hinge protein
GO:0005750	66694	Uqcrfs1	ubiquinol-cytochrome c reductase, Rieske iron-sulfur polypeptide 1
GO:0005750	22272	Uqcrq	ubiquinol-cytochrome c reductase, complex III subunit VII
GO:0005750	66152	Uqcr10	ubiquinol-cytochrome c reductase, complex III subunit X
GO:0005750	67530	Uqcrb	ubiquinol-cytochrome c reductase binding protein
GO:0005762	66845	Mrpl33	mitochondrial ribosomal protein L33
GO:0005762	70316	Ndufab1	NADH:ubiquinone oxidoreductase subunit AB1
GO:0005762	66047	Mrpl54	mitochondrial ribosomal protein L54
GO:0005762	107733	Mrpl41	mitochondrial ribosomal protein L41
GO:0005762	67270	Mrpl42	mitochondrial ribosomal protein L42
GO:0005762	27397	Mrpl17	mitochondrial ribosomal protein L17
GO:0005762	27395	Mrpl15	mitochondrial ribosomal protein L15
GO:0043204	54003	Nell2	NEL-like 2
GO:0043204	20296	Ccl2	chemokine (C-C motif) ligand 2
GO:0043204	15481	Hspa8	heat shock protein 8
GO:0043204	17755	Map1b	microtubule-associated protein 1B
GO:0043204	19045	Ppp1ca	protein phosphatase 1 catalytic subunit alpha
GO:0043204	21969	Top1	topoisomerase (DNA) I
GO:0043204	64383	Sirt2	sirtuin 2
GO:0043204	12955	Cryab	crystallin, alpha B
GO:0043204	12876	Cpe	carboxypeptidase E
GO:0043204	11747	Anxa5	annexin A5
GO:0043204	239667	Dip2b	disco interacting protein 2 homolog B
GO:0043204	14719	Got2	glutamatic-oxaloacetic transaminase 2, mitochondrial
GO:0043204	15507	Hspb1	heat shock protein 1
GO:0043204	72162	Dhx36	DEAH (Asp-Glu-Ala-His) box polypeptide 36
GO:0043204	53379	Hnrnpa2b1	heterogeneous nuclear ribonucleoprotein A2/B1
GO:0043204	233908	Fus	fused in sarcoma
GO:0016604	22668	Sf1	splicing factor 1
GO:0016604	269966	Nup98	nucleoporin 98
GO:0016604	217944	Rapgef5	Rap guanine nucleotide exchange factor (GEF) 5
GO:0016604	17345	Mki67	antigen identified by monoclonal antibody Ki 67
GO:0016604	21881	Tkt	transketolase
GO:0016604	13805	Eng	endoglin
GO:0016604	269254	Setx	senataxin
GO:0016604	68564	Nufip2	nuclear fragile X mental retardation protein interacting protein 2
GO:0016604	67154	Mtdh	metadherin
GO:0016604	11906	Zfhx3	zinc finger homeobox 3
GO:0016604	23806	Arih1	ariadne RBR E3 ubiquitin protein ligase 1
GO:0016604	20014	Rpn2	ribophorin II
GO:0016604	66181	Nop10	NOP10 ribonucleoprotein
GO:0016604	73723	Sh3bgrl3	SH3 domain binding glutamic acid-rich protein-like 3
GO:0016604	74427	Eaf1	ELL associated factor 1
GO:0016604	12977	Csf1	colony stimulating factor 1 (macrophage)
GO:0016604	17869	Myc	myelocytomatosis oncogene
GO:0016604	12914	Crebbp	CREB binding protein
GO:0016604	16905	Lmna	lamin A
GO:0016604	14102	Fas	Fas (TNF receptor superfamily member 6)
GO:0016604	69188	Kmt2e	lysine (K)-specific methyltransferase 2E
GO:0016604	231386	Ythdc1	YTH domain containing 1
GO:0016604	18538	Pcna	proliferating cell nuclear antigen
GO:0016604	52040	Ppp1r10	protein phosphatase 1, regulatory subunit 10
GO:0014704	11931	Atp1b1	ATPase, Na+/K+ transporting, beta 1 polypeptide
GO:0014704	11749	Anxa6	annexin A6
GO:0014704	98660	Atp1a2	ATPase, Na+/K+ transporting, alpha 2 polypeptide
GO:0014704	13518	Dst	dystonin
GO:0014704	12385	Ctnna1	catenin (cadherin associated protein), alpha 1
GO:0014704	12345	Capzb	capping protein (actin filament) muscle Z-line, beta
GO:0014704	234686	Fhod1	formin homology 2 domain containing 1
GO:0014704	14609	Gja1	gap junction protein, alpha 1
GO:0014704	16412	Itgb1	integrin beta 1 (fibronectin receptor beta)
GO:0014704	11747	Anxa5	annexin A5
GO:0019897	13806	Eno1	enolase 1, alpha non-neuron
GO:0019897	216238	Eea1	early endosome antigen 1
GO:0019897	108078	Olr1	oxidized low density lipoprotein (lectin-like) receptor 1
GO:0019897	19143	St14	suppression of tumorigenicity 14 (colon carcinoma)
GO:0019897	18222	Numb	NUMB endocytic adaptor protein
GO:0019897	12306	Anxa2	annexin A2
GO:0019897	68328	Rab13	RAB13, member RAS oncogene family
GO:0019897	17304	Mfge8	milk fat globule-EGF factor 8 protein
GO:0005790	110954	Rpl10	ribosomal protein L10
GO:0005790	104001	Rtn1	reticulon 1
GO:0005790	17918	Myo5a	myosin VA
GO:0005790	19035	Ppib	peptidylprolyl isomerase B
GO:0005790	56486	Gabarap	gamma-aminobutyric acid receptor associated protein
GO:0005790	71853	Pdia6	protein disulfide isomerase associated 6
GO:0005790	53381	Prdx4	peroxiredoxin 4
GO:0000164	108954	Ppp1r15b	protein phosphatase 1, regulatory subunit 15B
GO:0000164	19045	Ppp1ca	protein phosphatase 1 catalytic subunit alpha
GO:0000164	17872	Ppp1r15a	protein phosphatase 1, regulatory subunit 15A
GO:0000164	19046	Ppp1cb	protein phosphatase 1 catalytic subunit beta
GO:0005852	73830	Eif3k	eukaryotic translation initiation factor 3, subunit K
GO:0005852	223691	Eif3l	eukaryotic translation initiation factor 3, subunit L
GO:0005852	66085	Eif3f	eukaryotic translation initiation factor 3, subunit F
GO:0005852	13205	Ddx3x	DEAD/H (Asp-Glu-Ala-Asp/His) box polypeptide 3, X-linked
GO:0072686	227937	Pkp4	plakophilin 4
GO:0072686	12534	Cdk1	cyclin-dependent kinase 1
GO:0072686	68045	Rtraf	RNA transcription, translation and transport factor
GO:0072686	27050	Rps3	ribosomal protein S3
GO:0072686	78798	Eml4	echinoderm microtubule associated protein like 4
GO:0072686	108907	Nusap1	nucleolar and spindle associated protein 1
GO:0072686	12332	Capg	capping protein (actin filament), gelsolin-like
GO:0072686	21335	Tacc3	transforming, acidic coiled-coil containing protein 3
GO:0072686	73242	Atat1	alpha tubulin acetyltransferase 1
GO:0072686	72119	Tpx2	TPX2, microtubule-associated
GO:0072686	51810	Hnrnpu	heterogeneous nuclear ribonucleoprotein U
GO:0072686	64383	Sirt2	sirtuin 2
GO:0072686	26554	Cul3	cullin 3
GO:0005905	233489	Picalm	phosphatidylinositol binding clathrin assembly protein
GO:0005905	232910	Ap2s1	adaptor-related protein complex 2, sigma 1 subunit
GO:0005905	11773	Ap2m1	adaptor-related protein complex 2, mu 1 subunit
GO:0005905	15510	Hspd1	heat shock protein 1 (chaperonin)
GO:0005905	13132	Dab2	disabled 2, mitogen-responsive phosphoprotein
GO:0005905	51789	Tnk2	tyrosine kinase, non-receptor, 2
GO:0005905	11769	Ap1s1	adaptor protein complex AP-1, sigma 1
GO:0005905	18222	Numb	NUMB endocytic adaptor protein
GO:0005905	73242	Atat1	alpha tubulin acetyltransferase 1
GO:0005905	20661	Sort1	sortilin 1
GO:0030139	13660	Ehd1	EH-domain containing 1
GO:0030139	76089	Rapgef2	Rap guanine nucleotide exchange factor (GEF) 2
GO:0030139	68328	Rab13	RAB13, member RAS oncogene family
GO:0030139	20296	Ccl2	chemokine (C-C motif) ligand 2
GO:0030139	19345	Rab5c	RAB5C, member RAS oncogene family
GO:0030139	54140	Avpr1a	arginine vasopressin receptor 1A
GO:0030139	11303	Abca1	ATP-binding cassette, sub-family A (ABC1), member 1
GO:0030139	11845	Arf6	ADP-ribosylation factor 6
GO:0032993	13198	Ddit3	DNA-damage inducible transcript 3
GO:0032993	15387	Hnrnpk	heterogeneous nuclear ribonucleoprotein K
GO:0032993	18024	Nfe2l2	nuclear factor, erythroid derived 2, like 2
GO:0032993	16478	Jund	jun D proto-oncogene
GO:0032993	18148	Npm1	nucleophosmin 1
GO:0032993	18044	Nfya	nuclear transcription factor-Y alpha
GO:0032993	107932	Chd4	chromodomain helicase DNA binding protein 4
GO:0032993	21969	Top1	topoisomerase (DNA) I
GO:0032993	14281	Fos	FBJ osteosarcoma oncogene
GO:0032993	21416	Tcf7l2	transcription factor 7 like 2, T cell specific, HMG box
GO:0005685	69878	Snrpf	small nuclear ribonucleoprotein polypeptide F
GO:0005685	107686	Snrpd2	small nuclear ribonucleoprotein D2
GO:0005685	20643	Snrpe	small nuclear ribonucleoprotein E
GO:0005685	20639	Snrpb2	U2 small nuclear ribonucleoprotein B
GO:0005685	192196	Luc7l2	LUC7-like 2 (S. cerevisiae)
GO:0000776	103583	Fbxw11	F-box and WD-40 domain protein 11
GO:0000776	51810	Hnrnpu	heterogeneous nuclear ribonucleoprotein U
GO:0000776	67052	Ndc80	NDC80 kinetochore complex component
GO:0000776	108000	Cenpf	centromere protein F
GO:0000776	12235	Bub1	BUB1, mitotic checkpoint serine/threonine kinase
GO:0000776	11799	Birc5	baculoviral IAP repeat-containing 5
GO:0000776	66977	Nuf2	NUF2, NDC80 kinetochore complex component
GO:0000776	67037	Pmf1	polyamine-modulated factor 1
GO:0000776	269966	Nup98	nucleoporin 98
GO:0000776	226747	Ahctf1	AT hook containing transcription factor 1
GO:0000776	18472	Pafah1b1	platelet-activating factor acetylhydrolase, isoform 1b, subunit 1
GO:0000776	229841	Cenpe	centromere protein E
GO:0005758	66916	Ndufb7	NADH:ubiquinone oxidoreductase subunit B7
GO:0005758	56248	Ak3	adenylate kinase 3
GO:0005758	67092	Gatm	glycine amidinotransferase (L-arginine:glycine amidinotransferase)
GO:0005758	11637	Ak2	adenylate kinase 2
GO:0005758	93692	Glrx	glutaredoxin
GO:0005758	12334	Capn2	calpain 2
GO:0005758	30055	Timm13	translocase of inner mitochondrial membrane 13
GO:0005758	12856	Cox17	cytochrome c oxidase assembly protein 17, copper chaperone
GO:0005758	68943	Pink1	PTEN induced putative kinase 1
GO:0005758	56338	Txnip	thioredoxin interacting protein
GO:0005758	74143	Opa1	OPA1, mitochondrial dynamin like GTPase
GO:0030136	233489	Picalm	phosphatidylinositol binding clathrin assembly protein
GO:0030136	170625	Snx18	sorting nexin 18
GO:0030136	215114	Hip1	huntingtin interacting protein 1
GO:0030136	13132	Dab2	disabled 2, mitogen-responsive phosphoprotein
GO:0030136	51789	Tnk2	tyrosine kinase, non-receptor, 2
GO:0030136	18222	Numb	NUMB endocytic adaptor protein
GO:0030136	27061	Bcap31	B cell receptor associated protein 31
GO:0030136	20661	Sort1	sortilin 1
GO:0030136	18704	Pik3c2a	phosphatidylinositol-4-phosphate 3-kinase catalytic subunit type 2 alpha
GO:0071203	12345	Capzb	capping protein (actin filament) muscle Z-line, beta
GO:0071203	223593	Washc5	WASH complex subunit 5
GO:0071203	67282	Washc3	WASH complex subunit 3
GO:0001726	18826	Lcp1	lymphocyte cytosolic protein 1
GO:0001726	17918	Myo5a	myosin VA
GO:0001726	22350	Ezr	ezrin
GO:0001726	12306	Anxa2	annexin A2
GO:0001726	11966	Atp6v1b2	ATPase, H+ transporting, lysosomal V1 subunit B2
GO:0001726	13169	Dbnl	drebrin-like
GO:0001726	19877	Rock1	Rho-associated coiled-coil containing protein kinase 1
GO:0001726	11845	Arf6	ADP-ribosylation factor 6
GO:0001726	242687	Wasf2	WAS protein family, member 2
GO:0001726	14726	Pdpn	podoplanin
GO:0001726	18103	Nme2	NME/NM23 nucleoside diphosphate kinase 2
GO:0005788	68195	Rnaset2b	ribonuclease T2B
GO:0005788	216440	Os9	amplified in osteosarcoma
GO:0005788	66861	Dnajc10	DnaJ heat shock protein family (Hsp40) member C10
GO:0005788	93684	Selenof	selenoprotein F
GO:0005788	18550	Furin	furin (paired basic amino acid cleaving enzyme)
GO:0005788	320011	Uggt1	UDP-glucose glycoprotein glucosyltransferase 1
GO:0005788	66753	Erlec1	endoplasmic reticulum lectin 1
GO:0005788	17105	Lyz2	lysozyme 2
GO:0005788	71853	Pdia6	protein disulfide isomerase associated 6
GO:0005788	105245	Txndc5	thioredoxin domain containing 5
GO:0070765	226548	Aph1a	aph1 homolog A, gamma secretase subunit
GO:0070765	68581	Tmed10	transmembrane p24 trafficking protein 10
GO:0070765	59287	Ncstn	nicastrin
GO:0005902	17698	Msn	moesin
GO:0005902	12799	Cnp	2',3'-cyclic nucleotide 3' phosphodiesterase
GO:0005902	11964	Atp6v1a	ATPase, H+ transporting, lysosomal V1 subunit A
GO:0005902	17916	Myo1f	myosin IF
GO:0005902	11973	Atp6v1e1	ATPase, H+ transporting, lysosomal V1 subunit E1
GO:0005902	67880	Dcxr	dicarbonyl L-xylulose reductase
GO:0005902	12349	Car2	carbonic anhydrase 2
GO:0005902	22350	Ezr	ezrin
GO:0005902	12505	Cd44	CD44 antigen
GO:0005902	17105	Lyz2	lysozyme 2
GO:0005902	11966	Atp6v1b2	ATPase, H+ transporting, lysosomal V1 subunit B2
GO:0000793	17345	Mki67	antigen identified by monoclonal antibody Ki 67
GO:0000793	21973	Top2a	topoisomerase (DNA) II alpha
GO:0000793	97165	Hmgb2	high mobility group box 2
GO:0000793	14211	Smc2	structural maintenance of chromosomes 2
GO:0000793	26914	Macroh2a1	macroH2A.1 histone
GO:0000793	93762	Smarca5	SWI/SNF related, matrix associated, actin dependent regulator of chromatin, subfamily a, member 5
GO:0031901	60533	Cd274	CD274 antigen
GO:0031901	269060	Dagla	diacylglycerol lipase, alpha
GO:0031901	52662	Ldlrad4	low density lipoprotein receptor class A domain containing 4
GO:0031901	231834	Snx8	sorting nexin 8
GO:0031901	67213	Cmtm6	CKLF-like MARVEL transmembrane domain containing 6
GO:0031901	18807	Pld3	phospholipase D family, member 3
GO:0031901	69178	Snx5	sorting nexin 5
GO:0031901	13660	Ehd1	EH-domain containing 1
GO:0031901	65112	Pmepa1	prostate transmembrane protein, androgen induced 1
GO:0030175	16412	Itgb1	integrin beta 1 (fibronectin receptor beta)
GO:0030175	66205	Cd302	CD302 antigen
GO:0030175	14726	Pdpn	podoplanin
GO:0030175	17698	Msn	moesin
GO:0030175	16403	Itga6	integrin alpha 6
GO:0030175	22323	Vasp	vasodilator-stimulated phosphoprotein
GO:0030175	219140	Spata13	spermatogenesis associated 13
GO:0030175	22350	Ezr	ezrin
GO:0030175	18826	Lcp1	lymphocyte cytosolic protein 1
GO:0030175	22152	Tubb3	tubulin, beta 3 class III
GO:0055037	22142	Tuba1a	tubulin, alpha 1A
GO:0055037	229521	Syt11	synaptotagmin XI
GO:0055037	216238	Eea1	early endosome antigen 1
GO:0055037	12751	Tpp1	tripeptidyl peptidase I
GO:0055037	11845	Arf6	ADP-ribosylation factor 6
GO:0055037	14130	Fcgr2b	Fc receptor, IgG, low affinity IIb
GO:0055037	22320	Vamp8	vesicle-associated membrane protein 8
GO:0055037	68328	Rab13	RAB13, member RAS oncogene family
GO:0055037	17918	Myo5a	myosin VA
GO:0055037	11302	Aatk	apoptosis-associated tyrosine kinase
GO:0055037	19384	Ran	RAN, member RAS oncogene family
GO:0055037	19325	Rab10	RAB10, member RAS oncogene family
GO:0055037	17846	Commd1	COMM domain containing 1
GO:0005795	270084	Lpcat2	lysophosphatidylcholine acyltransferase 2
GO:0005795	17105	Lyz2	lysozyme 2
GO:0005795	68212	Tmbim4	transmembrane BAX inhibitor motif containing 4
GO:0005795	108148	Galnt2	polypeptide N-acetylgalactosaminyltransferase 2
GO:0005795	57437	Golga7	golgi autoantigen, golgin subfamily a, 7
GO:0005795	18195	Nsf	N-ethylmaleimide sensitive fusion protein
GO:0000932	13684	Eif4e	eukaryotic translation initiation factor 4E
GO:0000932	18412	Sqstm1	sequestosome 1
GO:0000932	21969	Top1	topoisomerase (DNA) I
GO:0000932	52830	Pnrc2	proline-rich nuclear receptor coactivator 2
GO:0000932	80912	Pum1	pumilio RNA-binding family member 1
GO:0000932	108797	Mex3b	mex3 RNA binding family member B
GO:0000932	12192	Zfp36l1	zinc finger protein 36, C3H type-like 1
GO:0000932	13209	Ddx6	DEAD (Asp-Glu-Ala-Asp) box polypeptide 6
GO:0000932	22695	Zfp36	zinc finger protein 36
GO:0000932	26441	Psma4	proteasome (prosome, macropain) subunit, alpha type 4
GO:0005890	11931	Atp1b1	ATPase, Na+/K+ transporting, beta 1 polypeptide
GO:0005890	98660	Atp1a2	ATPase, Na+/K+ transporting, alpha 2 polypeptide
GO:0005890	232975	Atp1a3	ATPase, Na+/K+ transporting, alpha 3 polypeptide
GO:0005643	269966	Nup98	nucleoporin 98
GO:0005643	276770	Eif5a	eukaryotic translation initiation factor 5A
GO:0005643	218210	Nup153	nucleoporin 153
GO:0005643	53319	Nxf1	nuclear RNA export factor 1
GO:0005643	107939	Pom121	nuclear pore membrane protein 121
GO:0005643	16211	Kpnb1	karyopherin (importin) beta 1
GO:0005643	226747	Ahctf1	AT hook containing transcription factor 1
GO:0005643	19386	Ranbp2	RAN binding protein 2
GO:0005643	19384	Ran	RAN, member RAS oncogene family
GO:0012505	75909	Vmp1	vacuole membrane protein 1
GO:0012505	19345	Rab5c	RAB5C, member RAS oncogene family
GO:0012505	19332	Rab20	RAB20, member RAS oncogene family
GO:0012505	226856	Lpgat1	lysophosphatidylglycerol acyltransferase 1
GO:0012505	27050	Rps3	ribosomal protein S3
GO:0012505	319880	Tmcc3	transmembrane and coiled coil domains 3
GO:0012505	20832	Ssr4	signal sequence receptor, delta
GO:0012505	22368	Trpv2	transient receptor potential cation channel, subfamily V, member 2
GO:0012505	67844	Rab32	RAB32, member RAS oncogene family
GO:0012505	192292	Nrbp1	nuclear receptor binding protein 1
GO:0012505	19324	Rab1a	RAB1A, member RAS oncogene family
GO:0097060	16412	Itgb1	integrin beta 1 (fibronectin receptor beta)
GO:0097060	23959	Nt5e	5' nucleotidase, ecto
GO:0097060	13806	Eno1	enolase 1, alpha non-neuron
GO:0097060	59287	Ncstn	nicastrin
GO:0097060	108100	Baiap2	brain-specific angiogenesis inhibitor 1-associated protein 2
GO:0097060	54393	Gabbr1	gamma-aminobutyric acid (GABA) B receptor, 1
GO:0097060	226548	Aph1a	aph1 homolog A, gamma secretase subunit
GO:0097060	104015	Synj1	synaptojanin 1
GO:0097060	12876	Cpe	carboxypeptidase E
GO:0097060	12955	Cryab	crystallin, alpha B
GO:0001725	13518	Dst	dystonin
GO:0001725	13057	Cyba	cytochrome b-245, alpha polypeptide
GO:0001725	12306	Anxa2	annexin A2
GO:0001725	107589	Mylk	myosin, light polypeptide kinase
GO:0001725	18826	Lcp1	lymphocyte cytosolic protein 1
GO:0001725	29810	Bag3	BCL2-associated athanogene 3
GO:0001725	59069	Tpm3	tropomyosin 3, gamma
GO:0001725	14201	Fhl3	four and a half LIM domains 3
GO:0001725	67938	Myl12b	myosin, light chain 12B, regulatory
GO:0001725	67268	Myl12a	myosin, light chain 12A, regulatory, non-sarcomeric
GO:0001725	23789	Coro1b	coronin, actin binding protein 1B
GO:0101031	20867	Stip1	stress-induced phosphoprotein 1
GO:0101031	56351	Ptges3	prostaglandin E synthase 3
GO:0101031	67838	Dnajb11	DnaJ heat shock protein family (Hsp40) member B11
GO:0101031	29810	Bag3	BCL2-associated athanogene 3
GO:0101031	15481	Hspa8	heat shock protein 8
GO:0101031	64136	Sdf2l1	stromal cell-derived factor 2-like 1
GO:0001772	22350	Ezr	ezrin
GO:0001772	19271	Ptprj	protein tyrosine phosphatase, receptor type, J
GO:0001772	171285	Havcr2	hepatitis A virus cellular receptor 2
GO:0001772	16854	Lgals3	lectin, galactose binding, soluble 3
GO:0001772	18761	Prkcq	protein kinase C, theta
GO:0043220	17136	Mag	myelin-associated glycoprotein
GO:0043220	11677	Akr1b3	aldo-keto reductase family 1, member B3 (aldose reductase)
GO:0043220	64383	Sirt2	sirtuin 2
GO:0043220	12306	Anxa2	annexin A2
GO:0005882	18103	Nme2	NME/NM23 nucleoside diphosphate kinase 2
GO:0005882	14609	Gja1	gap junction protein, alpha 1
GO:0005882	18008	Nes	nestin
GO:0005882	18102	Nme1	NME/NM23 nucleoside diphosphate kinase 1
GO:0005882	11426	Macf1	microtubule-actin crosslinking factor 1
GO:0005882	16905	Lmna	lamin A
GO:0005882	13518	Dst	dystonin
GO:0005882	17918	Myo5a	myosin VA
GO:0005882	15481	Hspa8	heat shock protein 8
GO:0005882	22352	Vim	vimentin
GO:0005811	19345	Rab5c	RAB5C, member RAS oncogene family
[truncated: 721 more rows]

## Sheet: GO-MF
Gene Set Name	Description	Genes in Gene Set	Genes in Overlap	P-value	FDR	（N）14642
GO:0003735	structural constituent of ribosome	212	92	5.12067e-100	3.72273e-97
GO:0019899	enzyme binding	462	66	2.22323e-37	8.08144e-35
GO:0003924	GTPase activity	416	62	2.8031e-36	6.79285e-34
GO:0008134	transcription factor binding	446	60	1.30222e-32	2.36679e-30
GO:0031625	ubiquitin protein ligase binding	351	52	1.66287e-30	2.41781e-28
GO:0000976	transcription regulatory region sequence-specific DNA binding	316	49	9.26096e-30	1.12212e-27
GO:0003729	mRNA binding	279	46	3.22952e-29	3.35408e-27
GO:0005525	GTP binding	416	54	1.07081e-28	9.73097e-27
GO:0019904	protein domain specific binding	337	47	1.57635e-26	1.27334e-24
GO:0051087	chaperone binding	124	31	6.61801e-26	4.8113e-24
GO:0008017	microtubule binding	348	46	5.49943e-25	3.63462e-23
GO:0051082	unfolded protein binding	100	27	1.00223e-23	6.07186e-22
GO:0005102	signaling receptor binding	493	52	2.00631e-23	1.12199e-21
GO:0005125	cytokine activity	290	39	1.13062e-21	5.87114e-20
GO:0046933	proton-transporting ATP synthase activity, rotational mechanism	19	14	6.82778e-21	3.3092e-19
GO:0003779	actin binding	406	44	1.70484e-20	7.74634e-19
GO:0031072	heat shock protein binding	90	23	7.93137e-20	3.39183e-18
GO:0008009	chemokine activity	83	22	2.09777e-19	8.47265e-18
GO:0008289	lipid binding	325	36	2.46477e-17	9.43097e-16
GO:0046961	proton-transporting ATPase activity, rotational mechanism	26	13	2.85486e-16	1.03774e-14
GO:0009055	electron transfer activity	49	16	4.14803e-16	1.43601e-14
GO:0017124	SH3 domain binding	144	24	4.82139e-16	1.59325e-14
GO:0005080	protein kinase C binding	72	18	1.21662e-15	3.84558e-14
GO:0008201	heparin binding	182	26	1.4119e-15	4.27687e-14
GO:0004197	cysteine-type endopeptidase activity	105	20	9.14853e-15	2.66039e-13
GO:0003714	transcription corepressor activity	274	30	1.49381e-14	4.17693e-13
GO:0004725	protein tyrosine phosphatase activity	153	23	1.96405e-14	5.28838e-13
GO:0016887	ATPase activity	258	29	2.06223e-14	5.35444e-13
GO:0003712	transcription coregulator activity	140	22	2.80993e-14	7.0442e-13
GO:0046982	protein heterodimerization activity	322	32	3.08401e-14	7.47359e-13
GO:0005178	integrin binding	177	24	5.63075e-14	1.3205e-12
GO:0003824	catalytic activity	467	38	7.66512e-14	1.74142e-12
GO:0002020	protease binding	136	21	1.53857e-13	3.38952e-12
GO:0044183	protein folding chaperone	40	13	2.58854e-13	5.53491e-12
GO:0004175	endopeptidase activity	141	21	3.19335e-13	6.63304e-12
GO:0042826	histone deacetylase binding	142	21	3.68158e-13	7.43475e-12
GO:0030246	carbohydrate binding	212	25	4.27394e-13	8.39771e-12
GO:0031267	small GTPase binding	292	29	4.95111e-13	9.47226e-12
GO:0004896	cytokine receptor activity	64	15	8.04615e-13	1.49989e-11
GO:0015078	proton transmembrane transporter activity	27	11	9.81221e-13	1.78337e-11
GO:0051117	ATPase binding	106	18	1.55393e-12	2.74972e-11
GO:0004129	cytochrome-c oxidase activity	28	11	1.58856e-12	2.74972e-11
GO:0001540	amyloid-beta binding	81	16	2.37037e-12	4.00758e-11
GO:0016853	isomerase activity	125	19	2.921e-12	4.71904e-11
GO:0008097	5S rRNA binding	16	9	2.89213e-12	4.71904e-11
GO:0001671	ATPase activator activity	31	11	5.94862e-12	9.40141e-11
GO:0005096	GTPase activator activity	329	29	9.59768e-12	1.48458e-10
GO:0016791	phosphatase activity	121	18	1.57698e-11	2.38846e-10
GO:0004721	phosphoprotein phosphatase activity	155	20	1.74781e-11	2.59319e-10
GO:0051015	actin filament binding	294	27	1.92595e-11	2.80033e-10
GO:0003743	translation initiation factor activity	82	15	3.6678e-11	5.22841e-10
GO:0097718	disordered domain specific binding	36	11	3.87322e-11	5.3129e-10
GO:0003713	transcription coactivator activity	303	27	3.84409e-11	5.3129e-10
GO:0043236	laminin binding	37	11	5.41797e-11	7.29419e-10
GO:0042277	peptide binding	99	16	5.81436e-11	7.68553e-10
GO:0003725	double-stranded RNA binding	116	17	7.33447e-11	9.52172e-10
GO:0051010	microtubule plus-end binding	29	10	7.69339e-11	9.81245e-10
GO:0008234	cysteine-type peptidase activity	141	18	2.11855e-10	2.65157e-09
GO:0004386	helicase activity	124	17	2.1519e-10	2.65157e-09
GO:0008022	protein C-terminus binding	240	23	2.51736e-10	3.0502e-09
GO:0051287	NAD binding	46	11	7.24293e-10	8.63215e-09
GO:0051879	Hsp90 protein binding	58	12	7.43405e-10	8.71702e-09
GO:0003730	mRNA 3'-UTR binding	118	16	8.58112e-10	9.90234e-09
GO:0033613	activating transcription factor binding	37	10	1.16729e-09	1.32597e-08
GO:0016209	antioxidant activity	28	9	1.42543e-09	1.59429e-08
GO:0000287	magnesium ion binding	224	21	2.22276e-09	2.44841e-08
GO:0048029	monosaccharide binding	21	8	2.49428e-09	2.70648e-08
GO:0001227	DNA-binding transcription repressor activity, RNA polymerase II-specific	392	28	2.638e-09	2.82033e-08
GO:0015631	tubulin binding	79	13	2.88365e-09	3.03828e-08
GO:0005112	Notch binding	41	10	3.50941e-09	3.64477e-08
GO:0048306	calcium-dependent protein binding	96	14	3.66275e-09	3.70556e-08
GO:0019955	cytokine binding	53	11	3.66989e-09	3.70556e-08
GO:0016175	superoxide-generating NAD(P)H oxidase activity	22	8	3.85466e-09	3.83882e-08
GO:0008137	NADH dehydrogenase (ubiquinone) activity	32	9	5.41052e-09	5.31547e-08
GO:0051019	mitogen-activated protein kinase binding	43	10	5.80089e-09	5.62299e-08
GO:0043022	ribosome binding	69	12	6.07768e-09	5.73828e-08
GO:0005200	structural constituent of cytoskeleton	69	12	6.07768e-09	5.73828e-08
GO:0051721	protein phosphatase 2A binding	45	10	9.32876e-09	8.69488e-08
GO:0015485	cholesterol binding	72	12	1.00583e-08	9.25622e-08
GO:0048156	tau protein binding	25	8	1.24009e-08	1.12693e-07
GO:0019003	GDP binding	89	13	1.29173e-08	1.14791e-07
GO:0004602	glutathione peroxidase activity	35	9	1.29475e-08	1.14791e-07
GO:0001085	RNA polymerase II transcription factor binding	74	12	1.38798e-08	1.21574e-07
GO:0019900	kinase binding	127	15	1.95518e-08	1.69216e-07
GO:0038024	cargo receptor activity	18	7	2.16338e-08	1.85032e-07
GO:0004601	peroxidase activity	49	10	2.24491e-08	1.89774e-07
GO:0017154	semaphorin receptor activity	27	8	2.4619e-08	2.05724e-07
GO:0046332	SMAD binding	79	12	2.97162e-08	2.45497e-07
GO:0048027	mRNA 5'-UTR binding	28	8	3.38964e-08	2.76884e-07
GO:0046983	protein dimerization activity	173	17	3.66175e-08	2.95788e-07
GO:0019888	protein phosphatase regulator activity	40	9	4.60864e-08	3.68185e-07
GO:0008191	metalloendopeptidase inhibitor activity	20	7	5.09925e-08	4.02952e-07
GO:0003697	single-stranded DNA binding	141	15	8.03194e-08	6.27873e-07
GO:0005085	guanyl-nucleotide exchange factor activity	251	20	8.14061e-08	6.29598e-07
GO:0008083	growth factor activity	184	17	9.05278e-08	6.92776e-07
GO:0031491	nucleosome binding	32	8	1.0731e-07	8.12652e-07
GO:0030544	Hsp70 protein binding	58	10	1.22317e-07	9.16746e-07
GO:0019843	rRNA binding	45	9	1.37289e-07	1.01846e-06
GO:0043325	phosphatidylinositol-3,4-bisphosphate binding	33	8	1.39309e-07	1.02301e-06
GO:0004298	threonine-type endopeptidase activity	23	7	1.53506e-07	1.11598e-06
GO:0003755	peptidyl-prolyl cis-trans isomerase activity	60	10	1.70831e-07	1.22965e-06
GO:0030674	protein-macromolecule adaptor activity	93	12	1.8996e-07	1.35393e-06
GO:0004931	extracellularly ATP-gated cation channel activity	24	7	2.13183e-07	1.4356e-06
GO:0005518	collagen binding	77	11	2.13266e-07	1.4356e-06
GO:0015035	protein disulfide oxidoreductase activity	24	7	2.13183e-07	1.4356e-06
GO:0048020	CCR chemokine receptor binding	24	7	2.13183e-07	1.4356e-06
GO:0035091	phosphatidylinositol binding	112	13	2.09655e-07	1.4356e-06
GO:0005154	epidermal growth factor receptor binding	47	9	2.04116e-07	1.4356e-06
GO:0050750	low-density lipoprotein particle receptor binding	35	8	2.28412e-07	1.52345e-06
GO:0051059	NF-kappaB binding	36	8	2.88823e-07	1.90886e-06
GO:0036002	pre-mRNA binding	16	6	2.96769e-07	1.9437e-06
GO:1990841	promoter-specific chromatin binding	80	11	3.17705e-07	2.06224e-06
GO:0004439	phosphatidylinositol-4,5-bisphosphate 5-phosphatase activity	17	6	4.51312e-07	2.90358e-06
GO:0008013	beta-catenin binding	120	13	4.70692e-07	3.00169e-06
GO:0008139	nuclear localization sequence binding	27	7	5.20695e-07	3.2917e-06
GO:0005507	copper ion binding	69	10	6.6131e-07	4.14459e-06
GO:0001530	lipopolysaccharide binding	40	8	6.8675e-07	4.26724e-06
GO:0004842	ubiquitin-protein transferase activity	287	20	6.95859e-07	4.2872e-06
GO:0004032	alditol:NADP+ 1-oxidoreductase activity	29	7	8.8562e-07	5.41047e-06
GO:0017017	MAP kinase tyrosine/serine/threonine phosphatase activity	19	6	9.58055e-07	5.80422e-06
GO:0000977	RNA polymerase II transcription regulatory region sequence-specific DNA binding	462	26	1.01077e-06	6.07298e-06
GO:0003690	double-stranded DNA binding	195	16	1.06353e-06	6.33757e-06
GO:0030165	PDZ domain binding	129	13	1.08316e-06	6.40209e-06
GO:0043531	ADP binding	43	8	1.23189e-06	7.16467e-06
GO:0004180	carboxypeptidase activity	43	8	1.23189e-06	7.16467e-06
GO:0016805	dipeptidase activity	20	6	1.3468e-06	7.7708e-06
GO:0008092	cytoskeletal protein binding	75	10	1.45621e-06	8.33595e-06
GO:0016616	oxidoreductase activity, acting on the CH-OH group of donors, NAD or NADP as acceptor	44	8	1.48082e-06	8.4106e-06
GO:0070063	RNA polymerase binding	21	6	1.85542e-06	1.04565e-05
GO:0035035	histone acetyltransferase binding	33	7	2.2702e-06	1.26957e-05
GO:0015179	L-amino acid transmembrane transporter activity	22	6	2.51049e-06	1.38267e-05
GO:0043395	heparan sulfate proteoglycan binding	22	6	2.51049e-06	1.38267e-05
GO:0030971	receptor tyrosine kinase binding	80	10	2.65755e-06	1.44182e-05
GO:0002039	p53 binding	80	10	2.65755e-06	1.44182e-05
GO:0000987	cis-regulatory region sequence-specific DNA binding	99	11	2.76327e-06	1.48807e-05
GO:0020037	heme binding	186	15	2.83421e-06	1.51505e-05
GO:0050839	cell adhesion molecule binding	81	10	2.98096e-06	1.58187e-05
GO:0003684	damaged DNA binding	64	9	3.09992e-06	1.63308e-05
GO:0001786	phosphatidylserine binding	82	10	3.33799e-06	1.74584e-05
GO:0019957	C-C chemokine binding	35	7	3.4583e-06	1.77055e-05
GO:0035925	mRNA 3'-UTR AU-rich region binding	35	7	3.4583e-06	1.77055e-05
GO:0080025	phosphatidylinositol-3,5-bisphosphate binding	35	7	3.4583e-06	1.77055e-05
GO:0051536	iron-sulfur cluster binding	65	9	3.53824e-06	1.79881e-05
GO:0031490	chromatin DNA binding	83	10	3.73155e-06	1.88392e-05
GO:0005506	iron ion binding	146	13	4.35417e-06	2.16885e-05
GO:0070182	DNA polymerase binding	24	6	4.38543e-06	2.16885e-05
GO:0000979	RNA polymerase II core promoter sequence-specific DNA binding	24	6	4.38543e-06	2.16885e-05
GO:0008047	enzyme activator activity	37	7	5.12423e-06	2.50021e-05
GO:0050661	NADP binding	37	7	5.12423e-06	2.50021e-05
GO:0004300	enoyl-CoA hydratase activity	15	5	5.97053e-06	2.89372e-05
GO:0042393	histone binding	200	15	6.88201e-06	3.31339e-05
GO:0004713	protein tyrosine kinase activity	177	14	7.52713e-06	3.60015e-05
GO:0016829	lyase activity	155	13	8.38706e-06	3.98522e-05
GO:0070412	R-SMAD binding	28	6	1.15113e-05	5.43422e-05
GO:0042805	actinin binding	17	5	1.19238e-05	5.59263e-05
GO:1990782	protein tyrosine kinase binding	42	7	1.23733e-05	5.76627e-05
GO:0016798	hydrolase activity, acting on glycosyl bonds	77	9	1.46026e-05	6.71903e-05
GO:0045296	cadherin binding	77	9	1.46026e-05	6.71903e-05
GO:0005391	P-type sodium:potassium-exchanging ATPase activity	18	5	1.62536e-05	7.43169e-05
GO:0031369	translation initiation factor binding	30	6	1.75699e-05	7.93372e-05
GO:0004712	protein serine/threonine/tyrosine kinase activity	30	6	1.75699e-05	7.93372e-05
GO:0061631	ubiquitin conjugating enzyme activity	79	9	1.80163e-05	8.08507e-05
GO:0016757	transferase activity, transferring glycosyl groups	218	15	1.92022e-05	8.56442e-05
GO:0070491	repressing transcription factor binding	45	7	1.98174e-05	8.78492e-05
GO:0051787	misfolded protein binding	31	6	2.14401e-05	9.38973e-05
GO:0120020	cholesterol transfer activity	31	6	2.14401e-05	9.38973e-05
GO:0008239	dipeptidyl-peptidase activity	19	5	2.17163e-05	9.45375e-05
GO:0070840	dynein complex binding	32	6	2.59682e-05	0.000112374
GO:0051213	dioxygenase activity	83	9	2.69107e-05	0.000113745
GO:0030332	cyclin binding	47	7	2.65827e-05	0.000113745
GO:0050660	flavin adenine dinucleotide binding	83	9	2.69107e-05	0.000113745
GO:0043130	ubiquitin binding	83	9	2.69107e-05	0.000113745
GO:0033691	sialic acid binding	20	5	2.85062e-05	0.000119792
GO:0003724	RNA helicase activity	48	7	3.06176e-05	0.000127925
GO:0005540	hyaluronic acid binding	33	6	3.12345e-05	0.000129757
GO:0019903	protein phosphatase binding	128	11	3.25685e-05	0.00013453
GO:0038023	signaling receptor activity	203	14	3.50825e-05	0.000144096
GO:0034185	apolipoprotein binding	21	5	3.68345e-05	0.000149602
GO:0003746	translation elongation factor activity	21	5	3.68345e-05	0.000149602
GO:0047485	protein N-terminus binding	132	11	4.32806e-05	0.000174806
GO:0070034	telomerase RNA binding	22	5	4.69298e-05	0.000188497
GO:0022857	transmembrane transporter activity	158	12	4.92948e-05	0.000196908
GO:0030145	manganese ion binding	70	8	5.12656e-05	0.000203662
GO:0048487	beta-tubulin binding	52	7	5.21198e-05	0.00020593
GO:0001968	fibronectin binding	37	6	6.14946e-05	0.000241657
GO:0004722	protein serine/threonine phosphatase activity	73	8	6.94687e-05	0.000271525
GO:0003727	single-stranded RNA binding	55	7	7.52864e-05	0.000292691
GO:0005504	fatty acid binding	39	6	8.35858e-05	0.000323228
GO:0005543	phospholipid binding	119	10	8.89166e-05	0.000342023
GO:0030515	snoRNA binding	25	5	9.03549e-05	0.000345726
GO:0050699	WW domain binding	40	6	9.67771e-05	0.000366442
GO:0016493	C-C chemokine receptor activity	40	6	9.67771e-05	0.000366442
GO:0005544	calcium-dependent phospholipid binding	77	8	0.000101799	0.000383462
GO:0008236	serine-type peptidase activity	171	12	0.000105459	0.000395199
GO:0000062	fatty-acyl-CoA binding	26	5	0.000110138	0.000410618
GO:0001103	RNA polymerase II repressing transcription factor binding	41	6	0.000111571	0.000413836
GO:0042626	ATPase-coupled transmembrane transporter activity	60	7	0.000132089	0.000486269
GO:0004888	transmembrane signaling receptor activity	202	13	0.000132436	0.000486269
GO:1990226	histone methyltransferase binding	15	4	0.000143591	0.000519358
GO:0046975	histone methyltransferase activity (H3-K36 specific)	15	4	0.000143591	0.000519358
GO:0004768	stearoyl-CoA 9-desaturase activity	15	4	0.000143591	0.000519358
GO:0005546	phosphatidylinositol-4,5-bisphosphate binding	103	9	0.000147166	0.000527042
GO:0003678	DNA helicase activity	43	6	0.000146519	0.000527042
GO:0061630	ubiquitin protein ligase activity	418	20	0.000159828	0.00056133
GO:0051537	2 iron, 2 sulfur cluster binding	28	5	0.000159509	0.00056133
GO:0004198	calcium-dependent cysteine-type endopeptidase activity	28	5	0.000159509	0.00056133
GO:0004550	nucleoside diphosphate kinase activity	28	5	0.000159509	0.00056133
GO:0004364	glutathione transferase activity	63	7	0.000180225	0.00062992
GO:0005031	tumor necrosis factor-activated receptor activity	16	4	0.000188605	0.000652934
GO:0005545	1-phosphatidylinositol binding	16	4	0.000188605	0.000652934
GO:0004857	enzyme inhibitor activity	46	6	0.000214598	0.000735911
GO:0004402	histone acetyltransferase activity	46	6	0.000214598	0.000735911
GO:0043027	cysteine-type endopeptidase inhibitor activity involved in apoptotic process	30	5	0.000224204	0.000761663
GO:0045182	translation regulator activity	30	5	0.000224204	0.000761663
GO:0003993	acid phosphatase activity	17	4	0.000242969	0.00081777
GO:0004017	adenylate kinase activity	17	4	0.000242969	0.00081777
GO:0004553	hydrolase activity, hydrolyzing O-glycosyl compounds	31	5	0.000263196	0.000877724
GO:0070530	K63-linked polyubiquitin modification-dependent protein binding	31	5	0.000263196	0.000877724
GO:0043021	ribonucleoprotein complex binding	48	6	0.000272327	0.000899916
GO:0042169	SH2 domain binding	48	6	0.000272327	0.000899916
GO:0003906	DNA-(apurinic or apyrimidinic site) endonuclease activity	18	4	0.000307745	0.00100779
GO:0071933	Arp2/3 complex binding	18	4	0.000307745	0.00100779
GO:0001784	phosphotyrosine residue binding	50	6	0.000341588	0.00111361
GO:0001664	G protein-coupled receptor binding	93	8	0.000378627	0.00122885
GO:0035615	clathrin adaptor activity	19	4	0.000384019	0.00123532
GO:0043024	ribosomal small subunit binding	19	4	0.000384019	0.00123532
GO:0016746	transferase activity, transferring acyl groups	169	11	0.000385881	0.00123584
GO:0043548	phosphatidylinositol 3-kinase binding	34	5	0.000411406	0.00129477
GO:0071889	14-3-3 protein binding	34	5	0.000411406	0.00129477
GO:0004707	MAP kinase activity	34	5	0.000411406	0.00129477
GO:0008157	protein phosphatase 1 binding	34	5	0.000411406	0.00129477
GO:0032794	GTPase activating protein binding	20	4	0.000472897	0.00145676
GO:0034237	protein kinase A regulatory subunit binding	35	5	0.000472585	0.00145676
GO:0008353	RNA polymerase II CTD heptapeptide repeat kinase activity	20	4	0.000472897	0.00145676
GO:0004860	protein kinase inhibitor activity	35	5	0.000472585	0.00145676
GO:0031492	nucleosomal DNA binding	20	4	0.000472897	0.00145676
GO:0051219	phosphoprotein binding	54	6	0.00052096	0.00159805
GO:0005549	odorant binding	439	0	0.000537571	0.00164208
GO:0001102	RNA polymerase II activating transcription factor binding	55	6	0.000575533	0.00173615
GO:0019838	growth factor binding	55	6	0.000575533	0.00173615
GO:0016303	1-phosphatidylinositol-3-kinase activity	21	4	0.0005755	0.00173615
GO:0050840	extracellular matrix binding	37	5	0.000615188	0.00182548
GO:0005158	insulin receptor binding	37	5	0.000615188	0.00182548
GO:0000146	microfilament motor activity	37	5	0.000615188	0.00182548
GO:0017056	structural constituent of nuclear pore	37	5	0.000615188	0.00182548
GO:0048018	receptor ligand activity	56	6	0.000634438	0.00187495
GO:0015125	bile acid transmembrane transporter activity	22	4	0.00069296	0.00201513
GO:0016018	cyclosporin A binding	22	4	0.00069296	0.00201513
GO:0043422	protein kinase B binding	22	4	0.00069296	0.00201513
GO:0015175	neutral amino acid transmembrane transporter activity	22	4	0.00069296	0.00201513
GO:0097110	scaffold protein binding	79	7	0.00072863	0.00211041
GO:0030276	clathrin binding	58	6	0.000766178	0.00221036
GO:0008138	protein tyrosine/serine/threonine phosphatase activity	39	5	0.000787792	0.00225482
GO:0015171	amino acid transmembrane transporter activity	39	5	0.000787792	0.00225482
GO:0004252	serine-type endopeptidase activity	244	13	0.000807729	0.00230282
GO:0071837	HMG box domain binding	23	4	0.000826417	0.0023287
GO:0042288	MHC class I protein binding	23	4	0.000826417	0.0023287
GO:0044325	ion channel binding	185	11	0.000820859	0.0023287
GO:0008253	5'-nucleotidase activity	24	4	0.000977017	0.00271104
GO:0030742	GTP-dependent protein binding	24	4	0.000977017	0.00271104
GO:0061608	nuclear import signal receptor activity	24	4	0.000977017	0.00271104
GO:0050811	GABA receptor binding	24	4	0.000977017	0.00271104
GO:0004693	cyclin-dependent protein serine/threonine kinase activity	41	5	0.000994139	0.00273765
GO:0031210	phosphatidylcholine binding	41	5	0.000994139	0.00273765
GO:0008094	DNA-dependent ATPase activity	42	5	0.00111117	0.00303692
GO:0035198	miRNA binding	42	5	0.00111117	0.00303692
GO:0035259	glucocorticoid receptor binding	25	4	0.00114591	0.00310848
GO:0050998	nitric-oxide synthase binding	25	4	0.00114591	0.00310848
GO:0004843	thiol-dependent ubiquitin-specific protease activity	164	10	0.00115308	0.00311632
GO:0005547	phosphatidylinositol-3,4,5-trisphosphate binding	43	5	0.0012381	0.0033337
GO:0005537	mannose binding	26	4	0.00133423	0.00356611
GO:0031681	G-protein beta-subunit binding	26	4	0.00133423	0.00356611
GO:0051020	GTPase binding	44	5	0.00137542	0.00366276
GO:0008237	metallopeptidase activity	169	10	0.00144465	0.00383307
GO:0004715	non-membrane spanning protein tyrosine kinase activity	66	6	0.00151516	0.00400554
GO:0016922	nuclear receptor binding	29	4	0.00202716	0.00531277
GO:0051539	4 iron, 4 sulfur cluster binding	48	5	0.00203887	0.00531277
GO:0043014	alpha-tubulin binding	48	5	0.00203887	0.00531277
GO:0030234	enzyme regulator activity	29	4	0.00202716	0.00531277
GO:0030414	peptidase inhibitor activity	122	8	0.0022274	0.00578328
GO:0004089	carbonate dehydratase activity	30	4	0.00230453	0.00596226
GO:0046875	ephrin receptor binding	50	5	0.00244633	0.00630668
GO:0101005	ubiquitinyl hydrolase activity	15	3	0.00254388	0.00633357
GO:0032183	SUMO binding	15	3	0.00254388	0.00633357
GO:0038187	pattern recognition receptor activity	15	3	0.00254388	0.00633357
GO:0005522	profilin binding	15	3	0.00254388	0.00633357
GO:0042379	chemokine receptor binding	15	3	0.00254388	0.00633357
GO:0004758	serine C-palmitoyltransferase activity	15	3	0.00254388	0.00633357
GO:0017069	snRNA binding	15	3	0.00254388	0.00633357
GO:0051864	histone demethylase activity (H3-K36 specific)	15	3	0.00254388	0.00633357
GO:0008484	sulfuric ester hydrolase activity	15	3	0.00254388	0.00633357
GO:1990825	sequence-specific mRNA binding	15	3	0.00254388	0.00633357
GO:0005539	glycosaminoglycan binding	31	4	0.00260695	0.00646845
GO:0005044	scavenger receptor activity	51	5	0.00267082	0.00660438
GO:0008301	DNA binding, bending	16	3	0.00308741	0.00758293
GO:0061133	endopeptidase activator activity	16	3	0.00308741	0.00758293
GO:0004869	cysteine-type endopeptidase inhibitor activity	53	5	0.00316395	0.00774477
GO:0043015	gamma-tubulin binding	34	4	0.00367522	0.00896605
GO:0008320	protein transmembrane transporter activity	17	3	0.00369693	0.00898886
GO:0008375	acetylglucosaminyltransferase activity	56	5	0.00402191	0.00974644
GO:0000149	SNARE binding	107	7	0.0041776	0.0100901
GO:0047184	1-acylglycerophosphocholine O-acyltransferase activity	18	3	0.00437477	0.0103937
GO:0019001	guanyl nucleotide binding	18	3	0.00437477	0.0103937
GO:0033558	protein deacetylase activity	18	3	0.00437477	0.0103937
GO:0005159	insulin-like growth factor receptor binding	18	3	0.00437477	0.0103937
GO:0044548	S100 protein binding	18	3	0.00437477	0.0103937
GO:0000993	RNA polymerase II complex binding	36	4	0.00453197	0.0107321
GO:0016538	cyclin-dependent protein serine/threonine kinase regulator activity	37	4	0.00500673	0.0118178
GO:0016702	oxidoreductase activity, acting on single donors with incorporation of molecular oxygen, incorporation of two atoms of oxygen	19	3	0.00512304	0.0118992
GO:0015347	sodium-independent organic anion transmembrane transporter activity	19	3	0.00512304	0.0118992
GO:0005388	calcium transmembrane transporter activity, phosphorylative mechanism	19	3	0.00512304	0.0118992
GO:0005161	platelet-derived growth factor receptor binding	19	3	0.00512304	0.0118992
GO:0140416	transcription regulator inhibitor activity	19	3	0.00512304	0.0118992
GO:0005516	calmodulin binding	235	11	0.00527211	0.0122064
GO:0032266	phosphatidylinositol-3-phosphate binding	60	5	0.00540852	0.0124825
GO:0005041	low-density lipoprotein particle receptor activity	20	3	0.00594365	0.0135882
GO:0008179	adenylate cyclase binding	20	3	0.00594365	0.0135882
GO:0045295	gamma-catenin binding	20	3	0.00594365	0.0135882
GO:0004864	protein phosphatase inhibitor activity	39	4	0.0060538	0.0137535
GO:0005243	gap junction channel activity	39	4	0.0060538	0.0137535
GO:0001618	virus receptor activity	40	4	0.00662795	0.0149643
GO:0016788	hydrolase activity, acting on ester bonds	40	4	0.00662795	0.0149643
GO:0050291	sphingosine N-acyltransferase activity	21	3	0.00683834	0.0152968
GO:0016290	palmitoyl-CoA hydrolase activity	21	3	0.00683834	0.0152968
GO:0070064	proline-rich region binding	21	3	0.00683834	0.0152968
GO:0005262	calcium channel activity	118	7	0.00708518	0.0158004
GO:0004950	chemokine receptor activity	22	3	0.00780867	0.0171508
GO:0035497	cAMP response element binding	22	3	0.00780867	0.0171508
GO:0004029	aldehyde dehydrogenase (NAD+) activity	22	3	0.00780867	0.0171508
GO:0016747	transferase activity, transferring acyl groups other than amino-acyl groups	22	3	0.00780867	0.0171508
GO:0070300	phosphatidic acid binding	22	3	0.00780867	0.0171508
GO:0019905	syntaxin binding	92	6	0.00789912	0.0172452
GO:0031624	ubiquitin conjugating enzyme binding	42	4	0.00788184	0.0172452
GO:0050431	transforming growth factor beta binding	43	4	0.00856324	0.0185835
GO:0008198	ferrous iron binding	43	4	0.00856324	0.0185835
GO:0098632	cell-cell adhesion mediator activity	23	3	0.008856	0.0191616
GO:0043621	protein self-association	69	5	0.00970023	0.020926
GO:0042975	peroxisome proliferator activated receptor binding	24	3	0.00998157	0.0214059
GO:0001223	transcription coactivator binding	24	3	0.00998157	0.0214059
GO:0042056	chemoattractant activity	46	4	0.0108347	0.0230992
GO:0035255	ionotropic glutamate receptor binding	46	4	0.0108347	0.0230992
GO:0031683	G-protein beta/gamma-subunit complex binding	25	3	0.0111864	0.02371
GO:0016620	oxidoreductase activity, acting on the aldehyde or oxo group of donors, NAD or NADP as acceptor	25	3	0.0111864	0.02371
GO:0046703	natural killer cell lectin-like receptor binding	27	3	0.0138376	0.0292439
GO:0016627	oxidoreductase activity, acting on the CH-CH group of donors	28	3	0.0152852	0.0322097
GO:0015459	potassium channel regulator activity	52	4	0.0164624	0.03459
GO:0008378	galactosyltransferase activity	29	3	0.016815	0.0351279
GO:0004143	diacylglycerol kinase activity	29	3	0.016815	0.0351279
GO:0015297	antiporter activity	55	4	0.0198502	0.0413499
GO:0005319	lipid transporter activity	31	3	0.0201223	0.0417969
GO:0005198	structural molecule activity	115	6	0.0217912	0.0451345
GO:0030215	semaphorin receptor binding	33	3	0.0237611	0.0490749

## Sheet: GO-MF_detail
Gene Set Name	Gene Id	Gene Symbol	Description
GO:0003735	319195	Rpl17	ribosomal protein L17
GO:0003735	66292	Mrps21	mitochondrial ribosomal protein S21
GO:0003735	27395	Mrpl15	mitochondrial ribosomal protein L15
GO:0003735	19941	Rpl26	ribosomal protein L26
GO:0003735	27397	Mrpl17	mitochondrial ribosomal protein L17
GO:0003735	19933	Rpl21	ribosomal protein L21
GO:0003735	66481	Rps21	ribosomal protein S21
GO:0003735	19988	Rpl6	ribosomal protein L6
GO:0003735	66407	Mrps15	mitochondrial ribosomal protein S15
GO:0003735	26451	Rpl27a	ribosomal protein L27A
GO:0003735	66475	Rps23	ribosomal protein S23
GO:0003735	54127	Rps28	ribosomal protein S28
GO:0003735	67025	Rpl11	ribosomal protein L11
GO:0003735	68193	Rpl24	ribosomal protein L24
GO:0003735	27207	Rps11	ribosomal protein S11
GO:0003735	270106	Rpl13	ribosomal protein L13
GO:0003735	20005	Rpl9	ribosomal protein L9
GO:0003735	64658	Mrps25	mitochondrial ribosomal protein S25
GO:0003735	19981	Rpl37a	ribosomal protein L37a
GO:0003735	20091	Rps3a1	ribosomal protein S3A1
GO:0003735	20088	Rps24	ribosomal protein S24
GO:0003735	19943	Rpl28	ribosomal protein L28
GO:0003735	20102	Rps4x	ribosomal protein S4, X-linked
GO:0003735	57294	Rps27	ribosomal protein S27
GO:0003735	67945	Rpl41	ribosomal protein L41
GO:0003735	267019	Rps15a	ribosomal protein S15A
GO:0003735	20055	Rps16	ribosomal protein S16
GO:0003735	54217	Rpl36	ribosomal protein L36
GO:0003735	110954	Rpl10	ribosomal protein L10
GO:0003735	16898	Rps2	ribosomal protein S2
GO:0003735	27050	Rps3	ribosomal protein S3
GO:0003735	67941	Rps27l	ribosomal protein S27-like
GO:0003735	27367	Rpl3	ribosomal protein L3
GO:0003735	19951	Rpl32	ribosomal protein L32
GO:0003735	107733	Mrpl41	mitochondrial ribosomal protein L41
GO:0003735	20042	Rps12	ribosomal protein S12
GO:0003735	67115	Rpl14	ribosomal protein L14
GO:0003735	75617	Rps25	ribosomal protein S25
GO:0003735	269261	Rpl12	ribosomal protein L12
GO:0003735	16785	Rpsa	ribosomal protein SA
GO:0003735	19899	Rpl18	ribosomal protein L18
GO:0003735	114641	Rpl31	ribosomal protein L31
GO:0003735	20103	Rps5	ribosomal protein S5
GO:0003735	100503670	Rpl5	ribosomal protein L5
GO:0003735	19921	Rpl19	ribosomal protein L19
GO:0003735	65019	Rpl23	ribosomal protein L23
GO:0003735	11837	Rplp0	ribosomal protein, large, P0
GO:0003735	66489	Rpl35	ribosomal protein L35
GO:0003735	67427	Rps20	ribosomal protein S20
GO:0003735	78294	Rps27a	ribosomal protein S27A
GO:0003735	19942	Rpl27	ribosomal protein L27
GO:0003735	20054	Rps15	ribosomal protein S15
GO:0003735	66845	Mrpl33	mitochondrial ribosomal protein L33
GO:0003735	76808	Rpl18a	ribosomal protein L18A
GO:0003735	20116	Rps8	ribosomal protein S8
GO:0003735	19989	Rpl7	ribosomal protein L7
GO:0003735	68052	Rps13	ribosomal protein S13
GO:0003735	67891	Rpl4	ribosomal protein L4
GO:0003735	20084	Rps18	ribosomal protein S18
GO:0003735	66047	Mrpl54	mitochondrial ribosomal protein L54
GO:0003735	14109	Fau	Finkel-Biskis-Reilly murine sarcoma virus (FBR-MuSV) ubiquitously expressed (fox derived)
GO:0003735	20068	Rps17	ribosomal protein S17
GO:0003735	67097	Rps10	ribosomal protein S10
GO:0003735	19944	Rpl29	ribosomal protein L29
GO:0003735	66480	Rpl15	ribosomal protein L15
GO:0003735	22121	Rpl13a	ribosomal protein L13A
GO:0019899	11555	Adrb2	adrenergic receptor, beta 2
GO:0019899	394434	Ugt1a9	UDP glucuronosyltransferase 1 family, polypeptide A9
GO:0019899	18035	Nfkbia	nuclear factor of kappa light polypeptide gene enhancer in B cells inhibitor, alpha
GO:0019899	18033	Nfkb1	nuclear factor of kappa light polypeptide gene enhancer in B cells 1, p105
GO:0019899	11906	Zfhx3	zinc finger homeobox 3
GO:0019899	14694	Rack1	receptor for activated C kinase 1
GO:0019899	13684	Eif4e	eukaryotic translation initiation factor 4E
GO:0019899	14433	Gapdh	glyceraldehyde-3-phosphate dehydrogenase
GO:0019899	20661	Sort1	sortilin 1
GO:0019899	18984	Por	P450 (cytochrome) oxidoreductase
GO:0019899	232989	Hnrnpul1	heterogeneous nuclear ribonucleoprotein U-like 1
GO:0019899	107589	Mylk	myosin, light polypeptide kinase
GO:0019899	15481	Hspa8	heat shock protein 8
GO:0019899	18148	Npm1	nucleophosmin 1
GO:0019899	226548	Aph1a	aph1 homolog A, gamma secretase subunit
GO:0019899	12334	Capn2	calpain 2
GO:0019899	18412	Sqstm1	sequestosome 1
GO:0019899	15368	Hmox1	heme oxygenase 1
GO:0019899	76987	Hdhd2	haloacid dehalogenase-like hydrolase domain containing 2
GO:0019899	16194	Il6ra	interleukin 6 receptor, alpha
GO:0019899	69188	Kmt2e	lysine (K)-specific methyltransferase 2E
GO:0019899	193740	Hspa1a	heat shock protein 1A
GO:0019899	19246	Ptpn1	protein tyrosine phosphatase, non-receptor type 1
GO:0019899	109154	Mlec	malectin
GO:0019899	26914	Macroh2a1	macroH2A.1 histone
GO:0019899	21349	Tal1	T cell acute lymphocytic leukemia 1
GO:0019899	18538	Pcna	proliferating cell nuclear antigen
GO:0019899	11799	Birc5	baculoviral IAP repeat-containing 5
GO:0019899	17762	Mapt	microtubule-associated protein tau
GO:0019899	11983	Atpif1	ATPase inhibitory factor 1
GO:0019899	16783	Lamp1	lysosomal-associated membrane protein 1
GO:0019899	22166	Txn1	thioredoxin 1
GO:0019899	22695	Zfp36	zinc finger protein 36
GO:0019899	110446	Acat1	acetyl-Coenzyme A acetyltransferase 1
GO:0019899	16898	Rps2	ribosomal protein S2
GO:0019899	18102	Nme1	NME/NM23 nucleoside diphosphate kinase 1
GO:0019899	27050	Rps3	ribosomal protein S3
GO:0019899	14719	Got2	glutamatic-oxaloacetic transaminase 2, mitochondrial
GO:0019899	67675	Cuta	cutA divalent cation tolerance homolog
GO:0019899	56351	Ptges3	prostaglandin E synthase 3
GO:0019899	11739	Slc25a4	solute carrier family 25 (mitochondrial carrier, adenine nucleotide translocator), member 4
GO:0019899	20656	Sod2	superoxide dismutase 2, mitochondrial
GO:0019899	18793	Plaur	plasminogen activator, urokinase receptor
GO:0019899	72042	Cotl1	coactosin-like 1 (Dictyostelium)
GO:0019899	15510	Hspd1	heat shock protein 1 (chaperonin)
GO:0019899	16476	Jun	jun proto-oncogene
GO:0019899	22346	Vhl	von Hippel-Lindau tumor suppressor
GO:0019899	14225	Fkbp1a	FK506 binding protein 1a
GO:0019899	70757	Hacd2	3-hydroxyacyl-CoA dehydratase 2
GO:0019899	12492	Scarb2	scavenger receptor class B, member 2
GO:0019899	192196	Luc7l2	LUC7-like 2 (S. cerevisiae)
GO:0019899	17698	Msn	moesin
GO:0019899	381695	N4bp2l2	NEDD4 binding protein 2-like 2
GO:0019899	16478	Jund	jun D proto-oncogene
GO:0019899	11651	Akt1	thymoma viral proto-oncogene 1
GO:0019899	19697	Rela	v-rel reticuloendotheliosis viral oncogene homolog A (avian)
GO:0019899	13806	Eno1	enolase 1, alpha non-neuron
GO:0019899	18103	Nme2	NME/NM23 nucleoside diphosphate kinase 2
GO:0019899	68089	Arpc4	actin related protein 2/3 complex, subunit 4
GO:0019899	16211	Kpnb1	karyopherin (importin) beta 1
GO:0019899	21973	Top2a	topoisomerase (DNA) II alpha
GO:0003924	14673	Gna12	guanine nucleotide binding protein, alpha 12
GO:0003924	22153	Tubb4a	tubulin, beta 4A class IVA
GO:0003924	320806	Gfm2	G elongation factor, mitochondrial 2
GO:0003924	226421	Rab7b	RAB7B, member RAS oncogene family
GO:0003924	11855	Arhgap5	Rho GTPase activating protein 5
GO:0003924	54170	Rragc	Ras-related GTP binding C
GO:0003924	14710	Gngt2	guanine nucleotide binding protein (G protein), gamma transducing activity polypeptide 2
GO:0003924	19325	Rab10	RAB10, member RAS oncogene family
GO:0003924	19384	Ran	RAN, member RAS oncogene family
GO:0003924	67844	Rab32	RAB32, member RAS oncogene family
GO:0003924	14678	Gnai2	guanine nucleotide binding protein (G protein), alpha inhibiting 2
GO:0003924	74143	Opa1	OPA1, mitochondrial dynamin like GTPase
GO:0003924	22152	Tubb3	tubulin, beta 3 class III
GO:0003924	104215	Rhoq	ras homolog family member Q
GO:0003924	16653	Kras	Kirsten rat sarcoma viral oncogene homolog
GO:0003924	19324	Rab1a	RAB1A, member RAS oncogene family
GO:0003924	11857	Arhgdib	Rho, GDP dissociation inhibitor (GDI) beta
GO:0003924	19744	Rheb	Ras homolog enriched in brain
GO:0003924	68328	Rab13	RAB13, member RAS oncogene family
GO:0003924	13205	Ddx3x	DEAD/H (Asp-Glu-Ala-Asp/His) box polypeptide 3, X-linked
GO:0003924	22154	Tubb5	tubulin, beta 5 class I
GO:0003924	229898	Gbp5	guanylate binding protein 5
GO:0003924	67951	Tubb6	tubulin, beta 6 class V
GO:0003924	19354	Rac2	Rac family small GTPase 2
GO:0003924	11852	Rhob	ras homolog family member B
GO:0003924	14679	Gnai3	guanine nucleotide binding protein (G protein), alpha inhibiting 3
GO:0003924	11861	Arl4a	ADP-ribosylation factor-like 4A
GO:0003924	19345	Rab5c	RAB5C, member RAS oncogene family
GO:0003924	22143	Tuba1b	tubulin, alpha 1B
GO:0003924	17857	Mx1	MX dynamin-like GTPase 1
GO:0003924	14701	Gng12	guanine nucleotide binding protein (G protein), gamma 12
GO:0003924	11845	Arf6	ADP-ribosylation factor 6
GO:0003924	19332	Rab20	RAB20, member RAS oncogene family
GO:0003924	15953	Ifi47	interferon gamma inducible protein 47
GO:0003924	14469	Gbp2	guanylate binding protein 2
GO:0003924	14700	Gng10	guanine nucleotide binding protein (G protein), gamma 10
GO:0003924	73710	Tubb2b	tubulin, beta 2B class IIB
GO:0003924	22142	Tuba1a	tubulin, alpha 1A
GO:0003924	13629	Eef2	eukaryotic translation elongation factor 2
GO:0008134	22631	Ywhaz	tyrosine 3-monooxygenase/tryptophan 5-monooxygenase activation protein, zeta polypeptide
GO:0008134	12261	C1qbp	complement component 1, q subcomponent binding protein
GO:0008134	20665	Sox10	SRY (sex determining region Y)-box 10
GO:0008134	27050	Rps3	ribosomal protein S3
GO:0008134	20848	Stat3	signal transducer and activator of transcription 3
GO:0008134	13198	Ddit3	DNA-damage inducible transcript 3
GO:0008134	16476	Jun	jun proto-oncogene
GO:0008134	22346	Vhl	von Hippel-Lindau tumor suppressor
GO:0008134	19697	Rela	v-rel reticuloendotheliosis viral oncogene homolog A (avian)
GO:0008134	244349	Kat6a	K(lysine) acetyltransferase 6A
GO:0008134	67111	Naaa	N-acylethanolamine acid amidase
GO:0008134	18627	Per2	period circadian clock 2
GO:0008134	252870	Usp7	ubiquitin specific peptidase 7
GO:0008134	16478	Jund	jun D proto-oncogene
GO:0008134	18024	Nfe2l2	nuclear factor, erythroid derived 2, like 2
GO:0008134	16477	Junb	jun B proto-oncogene
GO:0008134	97165	Hmgb2	high mobility group box 2
GO:0008134	433375	Creg1	cellular repressor of E1A-stimulated genes 1
GO:0008134	15387	Hnrnpk	heterogeneous nuclear ribonucleoprotein K
GO:0008134	22608	Ybx1	Y box protein 1
GO:0008134	20807	Srf	serum response factor
GO:0008134	13819	Epas1	endothelial PAS domain protein 1
GO:0008134	12051	Bcl3	B cell leukemia/lymphoma 3
GO:0008134	14281	Fos	FBJ osteosarcoma oncogene
GO:0008134	13205	Ddx3x	DEAD/H (Asp-Glu-Ala-Asp/His) box polypeptide 3, X-linked
GO:0008134	107932	Chd4	chromodomain helicase DNA binding protein 4
GO:0008134	64383	Sirt2	sirtuin 2
GO:0008134	21781	Tfdp1	transcription factor Dp 1
GO:0008134	74427	Eaf1	ELL associated factor 1
GO:0008134	11911	Atf4	activating transcription factor 4
GO:0008134	54393	Gabbr1	gamma-aminobutyric acid (GABA) B receptor, 1
GO:0008134	16600	Klf4	Kruppel-like factor 4 (gut)
GO:0008134	15481	Hspa8	heat shock protein 8
GO:0008134	18148	Npm1	nucleophosmin 1
GO:0008134	18044	Nfya	nuclear transcription factor-Y alpha
GO:0008134	17869	Myc	myelocytomatosis oncogene
GO:0008134	216799	Nlrp3	NLR family, pyrin domain containing 3
GO:0008134	12914	Crebbp	CREB binding protein
GO:0008134	211770	Trib1	tribbles pseudokinase 1
GO:0008134	12606	Cebpa	CCAAT/enhancer binding protein (C/EBP), alpha
GO:0008134	18538	Pcna	proliferating cell nuclear antigen
GO:0008134	21416	Tcf7l2	transcription factor 7 like 2, T cell specific, HMG box
GO:0008134	108000	Cenpf	centromere protein F
GO:0008134	11991	Hnrnpd	heterogeneous nuclear ribonucleoprotein D
GO:0008134	13653	Egr1	early growth response 1
GO:0031625	252870	Usp7	ubiquitin specific peptidase 7
GO:0031625	19697	Rela	v-rel reticuloendotheliosis viral oncogene homolog A (avian)
GO:0031625	15516	Hsp90ab1	heat shock protein 90 alpha (cytosolic), class B member 1
GO:0031625	11984	Atp6v0c	ATPase, H+ transporting, lysosomal V0 subunit C
GO:0031625	67025	Rpl11	ribosomal protein L11
GO:0031625	12767	Cxcr4	chemokine (C-X-C motif) receptor 4
GO:0031625	22143	Tuba1b	tubulin, alpha 1B
GO:0031625	13654	Egr2	early growth response 2
GO:0031625	12301	Cacybp	calcyclin binding protein
GO:0031625	14763	Gpr37	G protein-coupled receptor 37
GO:0031625	17131	Smad7	SMAD family member 7
GO:0031625	14751	Gpi1	glucose phosphate isomerase 1
GO:0031625	22195	Ube2l3	ubiquitin-conjugating enzyme E2L 3
GO:0031625	15519	Hsp90aa1	heat shock protein 90, alpha (cytosolic), class A member 1
GO:0031625	22631	Ywhaz	tyrosine 3-monooxygenase/tryptophan 5-monooxygenase activation protein, zeta polypeptide
GO:0031625	229521	Syt11	synaptotagmin XI
GO:0031625	22284	Usp9x	ubiquitin specific peptidase 9, X chromosome
GO:0031625	15510	Hspd1	heat shock protein 1 (chaperonin)
GO:0031625	16476	Jun	jun proto-oncogene
GO:0031625	67443	Map1lc3b	microtubule-associated protein 1 light chain 3 beta
GO:0031625	18813	Pa2g4	proliferation-associated 2G4
GO:0031625	16451	Jak1	Janus kinase 1
GO:0031625	193740	Hspa1a	heat shock protein 1A
GO:0031625	211770	Trib1	tribbles pseudokinase 1
GO:0031625	78294	Rps27a	ribosomal protein S27A
GO:0031625	17869	Myc	myelocytomatosis oncogene
GO:0031625	68943	Pink1	PTEN induced putative kinase 1
GO:0031625	65019	Rpl23	ribosomal protein L23
GO:0031625	56338	Txnip	thioredoxin interacting protein
GO:0031625	100503670	Rpl5	ribosomal protein L5
GO:0031625	51789	Tnk2	tyrosine kinase, non-receptor, 2
GO:0031625	11740	Slc25a5	solute carrier family 25 (mitochondrial carrier, adenine nucleotide translocator), member 5
GO:0031625	23806	Arih1	ariadne RBR E3 ubiquitin protein ligase 1
GO:0031625	18002	Nedd8	neural precursor cell expressed, developmentally down-regulated gene 8
GO:0031625	22190	Ubc	ubiquitin C
GO:0031625	18035	Nfkbia	nuclear factor of kappa light polypeptide gene enhancer in B cells inhibitor, alpha
GO:0031625	21849	Trim28	tripartite motif-containing 28
GO:0031625	18747	Prkaca	protein kinase, cAMP dependent, catalytic, alpha
GO:0031625	15502	Dnaja1	DnaJ heat shock protein family (Hsp40) member A1
GO:0031625	26554	Cul3	cullin 3
GO:0031625	15481	Hspa8	heat shock protein 8
GO:0031625	22186	Uba52	ubiquitin A-52 residue ribosomal protein fusion product 1
GO:0031625	18412	Sqstm1	sequestosome 1
GO:0031625	22154	Tubb5	tubulin, beta 5 class I
GO:0031625	56486	Gabarap	gamma-aminobutyric acid receptor associated protein
GO:0000976	18987	Pou2f2	POU domain, class 2, transcription factor 2
GO:0000976	20848	Stat3	signal transducer and activator of transcription 3
GO:0000976	20665	Sox10	SRY (sex determining region Y)-box 10
GO:0000976	16362	Irf1	interferon regulatory factor 1
GO:0000976	16476	Jun	jun proto-oncogene
GO:0000976	54131	Irf3	interferon regulatory factor 3
GO:0000976	13198	Ddit3	DNA-damage inducible transcript 3
GO:0000976	71514	Sfpq	splicing factor proline/glutamine rich (polypyrimidine tract binding protein associated)
GO:0000976	11910	Atf3	activating transcription factor 3
GO:0000976	94246	Arid4b	AT rich interactive domain 4B (RBP1-like)
GO:0000976	16478	Jund	jun D proto-oncogene
GO:0000976	20788	Srebf2	sterol regulatory element binding factor 2
GO:0000976	19697	Rela	v-rel reticuloendotheliosis viral oncogene homolog A (avian)
GO:0000976	18627	Per2	period circadian clock 2
GO:0000976	72162	Dhx36	DEAH (Asp-Glu-Ala-His) box polypeptide 36
GO:0000976	13654	Egr2	early growth response 2
GO:0000976	97165	Hmgb2	high mobility group box 2
GO:0000976	18024	Nfe2l2	nuclear factor, erythroid derived 2, like 2
GO:0000976	14281	Fos	FBJ osteosarcoma oncogene
GO:0000976	17260	Mef2c	myocyte enhancer factor 2C
GO:0000976	11906	Zfhx3	zinc finger homeobox 3
GO:0000976	18033	Nfkb1	nuclear factor of kappa light polypeptide gene enhancer in B cells 1, p105
GO:0000976	16363	Irf2	interferon regulatory factor 2
GO:0000976	16600	Klf4	Kruppel-like factor 4 (gut)
GO:0000976	18044	Nfya	nuclear transcription factor-Y alpha
GO:0000976	11911	Atf4	activating transcription factor 4
GO:0000976	23857	Dmtf1	cyclin D binding myb-like transcription factor 1
GO:0000976	70350	Basp1	brain abundant, membrane attached signal protein 1
GO:0000976	19130	Prox1	prospero homeobox 1
GO:0000976	13653	Egr1	early growth response 1
GO:0000976	22632	Yy1	YY1 transcription factor
GO:0000976	26914	Macroh2a1	macroH2A.1 histone
GO:0000976	21416	Tcf7l2	transcription factor 7 like 2, T cell specific, HMG box
GO:0000976	12606	Cebpa	CCAAT/enhancer binding protein (C/EBP), alpha
GO:0000976	21349	Tal1	T cell acute lymphocytic leukemia 1
GO:0003729	20091	Rps3a1	ribosomal protein S3A1
GO:0003729	269966	Nup98	nucleoporin 98
GO:0003729	70579	Zc3h11a	zinc finger CCCH type containing 11A
GO:0003729	245945	Rbm47	RNA binding motif protein 47
GO:0003729	22695	Zfp36	zinc finger protein 36
GO:0003729	13209	Ddx6	DEAD (Asp-Glu-Ala-Asp) box polypeptide 6
GO:0003729	15519	Hsp90aa1	heat shock protein 90, alpha (cytosolic), class A member 1
GO:0003729	53319	Nxf1	nuclear RNA export factor 1
GO:0003729	22668	Sf1	splicing factor 1
GO:0003729	12261	C1qbp	complement component 1, q subcomponent binding protein
GO:0003729	74737	Pcf11	PCF11 cleavage and polyadenylation factor subunit
GO:0003729	12192	Zfp36l1	zinc finger protein 36, C3H type-like 1
GO:0003729	27050	Rps3	ribosomal protein S3
GO:0003729	16898	Rps2	ribosomal protein S2
GO:0003729	76936	Hnrnpm	heterogeneous nuclear ribonucleoprotein M
GO:0003729	19988	Rpl6	ribosomal protein L6
GO:0003729	230257	Ptbp3	polypyrimidine tract binding protein 3
GO:0003729	15387	Hnrnpk	heterogeneous nuclear ribonucleoprotein K
GO:0003729	192196	Luc7l2	LUC7-like 2 (S. cerevisiae)
GO:0003729	12785	Cnbp	cellular nucleic acid binding protein
GO:0003729	19989	Rpl7	ribosomal protein L7
GO:0003729	13205	Ddx3x	DEAD/H (Asp-Glu-Ala-Asp/His) box polypeptide 3, X-linked
GO:0003729	83486	Rbm5	RNA binding motif protein 5
GO:0003729	80913	Pum2	pumilio RNA-binding family member 2
GO:0003729	18746	Pkm	pyruvate kinase, muscle
GO:0003729	75956	Srrm2	serine/arginine repetitive matrix 2
GO:0003729	110611	Hdlbp	high density lipoprotein (HDL) binding protein
GO:0003729	68052	Rps13	ribosomal protein S13
GO:0003729	14359	Fxr1	fragile X mental retardation gene 1, autosomal homolog
GO:0003729	22608	Ybx1	Y box protein 1
GO:0003729	20462	Tra2b	transformer 2 beta
GO:0003729	22121	Rpl13a	ribosomal protein L13A
GO:0003729	81898	Sf3b1	splicing factor 3b, subunit 1
GO:0003729	100503670	Rpl5	ribosomal protein L5
GO:0003729	11991	Hnrnpd	heterogeneous nuclear ribonucleoprotein D
GO:0003729	20103	Rps5	ribosomal protein S5
GO:0003729	231386	Ythdc1	YTH domain containing 1
GO:0003729	66489	Rpl35	ribosomal protein L35
GO:0003729	80912	Pum1	pumilio RNA-binding family member 1
GO:0003729	56403	Syncrip	synaptotagmin binding, cytoplasmic RNA interacting protein
GO:0005525	14469	Gbp2	guanylate binding protein 2
GO:0005525	11845	Arf6	ADP-ribosylation factor 6
GO:0005525	19332	Rab20	RAB20, member RAS oncogene family
GO:0005525	15519	Hsp90aa1	heat shock protein 90, alpha (cytosolic), class A member 1
GO:0005525	22142	Tuba1a	tubulin, alpha 1A
GO:0005525	217869	Eif5	eukaryotic translation initiation factor 5
GO:0005525	13629	Eef2	eukaryotic translation elongation factor 2
GO:0005525	18102	Nme1	NME/NM23 nucleoside diphosphate kinase 1
GO:0005525	73710	Tubb2b	tubulin, beta 2B class IIB
GO:0005525	56248	Ak3	adenylate kinase 3
GO:0005525	14679	Gnai3	guanine nucleotide binding protein (G protein), alpha inhibiting 3
GO:0005525	217151	Arl5c	ADP-ribosylation factor-like 5C
GO:0005525	67951	Tubb6	tubulin, beta 6 class V
GO:0005525	14228	Fkbp4	FK506 binding protein 4
GO:0005525	11852	Rhob	ras homolog family member B
GO:0005525	19354	Rac2	Rac family small GTPase 2
GO:0005525	22143	Tuba1b	tubulin, alpha 1B
GO:0005525	11861	Arl4a	ADP-ribosylation factor-like 4A
GO:0005525	19345	Rab5c	RAB5C, member RAS oncogene family
GO:0005525	15516	Hsp90ab1	heat shock protein 90 alpha (cytosolic), class B member 1
GO:0005525	19324	Rab1a	RAB1A, member RAS oncogene family
GO:0005525	68328	Rab13	RAB13, member RAS oncogene family
GO:0005525	19744	Rheb	Ras homolog enriched in brain
GO:0005525	75869	Arl5b	ADP-ribosylation factor-like 5B
GO:0005525	22154	Tubb5	tubulin, beta 5 class I
GO:0005525	104215	Rhoq	ras homolog family member Q
GO:0005525	16653	Kras	Kirsten rat sarcoma viral oncogene homolog
GO:0005525	229898	Gbp5	guanylate binding protein 5
GO:0005525	11843	Arf4	ADP-ribosylation factor 4
GO:0005525	19325	Rab10	RAB10, member RAS oncogene family
GO:0005525	226421	Rab7b	RAB7B, member RAS oncogene family
GO:0005525	11855	Arhgap5	Rho GTPase activating protein 5
GO:0005525	320806	Gfm2	G elongation factor, mitochondrial 2
GO:0005525	14673	Gna12	guanine nucleotide binding protein, alpha 12
GO:0005525	22153	Tubb4a	tubulin, beta 4A class IVA
GO:0005525	54170	Rragc	Ras-related GTP binding C
GO:0005525	11566	Adss	adenylosuccinate synthetase, non muscle
GO:0005525	13660	Ehd1	EH-domain containing 1
GO:0005525	11749	Anxa6	annexin A6
GO:0005525	22152	Tubb3	tubulin, beta 3 class III
GO:0005525	74143	Opa1	OPA1, mitochondrial dynamin like GTPase
GO:0005525	67844	Rab32	RAB32, member RAS oncogene family
GO:0005525	19384	Ran	RAN, member RAS oncogene family
GO:0005525	14678	Gnai2	guanine nucleotide binding protein (G protein), alpha inhibiting 2
GO:0019904	21781	Tfdp1	transcription factor Dp 1
GO:0019904	17684	Cited2	Cbp/p300-interacting transactivator, with Glu/Asp-rich carboxy-terminal domain, 2
GO:0019904	22350	Ezr	ezrin
GO:0019904	21969	Top1	topoisomerase (DNA) I
GO:0019904	22154	Tubb5	tubulin, beta 5 class I
GO:0019904	12315	Calm3	calmodulin 3
GO:0019904	56085	Ubqln1	ubiquilin 1
GO:0019904	12314	Calm2	calmodulin 2
GO:0019904	22352	Vim	vimentin
GO:0019904	20462	Tra2b	transformer 2 beta
GO:0019904	18747	Prkaca	protein kinase, cAMP dependent, catalytic, alpha
GO:0019904	67784	Plxnd1	plexin D1
GO:0019904	70350	Basp1	brain abundant, membrane attached signal protein 1
GO:0019904	16783	Lamp1	lysosomal-associated membrane protein 1
GO:0019904	12876	Cpe	carboxypeptidase E
GO:0019904	12606	Cebpa	CCAAT/enhancer binding protein (C/EBP), alpha
GO:0019904	19384	Ran	RAN, member RAS oncogene family
GO:0019904	12332	Capg	capping protein (actin filament), gelsolin-like
GO:0019904	21335	Tacc3	transforming, acidic coiled-coil containing protein 3
GO:0019904	12914	Crebbp	CREB binding protein
GO:0019904	110006	Gusb	glucuronidase, beta
GO:0019904	13169	Dbnl	drebrin-like
GO:0019904	68953	Chmp2a	charged multivesicular body protein 2A
GO:0019904	18793	Plaur	plasminogen activator, urokinase receptor
GO:0019904	67443	Map1lc3b	microtubule-associated protein 1 light chain 3 beta
GO:0019904	100041230	Hist1h4m	histone cluster 1, H4m
GO:0019904	20482	Skil	SKI-like
GO:0019904	73750	Whrn	whirlin
GO:0019904	54131	Irf3	interferon regulatory factor 3
GO:0019904	76936	Hnrnpm	heterogeneous nuclear ribonucleoprotein M
GO:0019904	18987	Pou2f2	POU domain, class 2, transcription factor 2
GO:0019904	71955	Ist1	increased sodium tolerance 1 homolog (yeast)
GO:0019904	22631	Ywhaz	tyrosine 3-monooxygenase/tryptophan 5-monooxygenase activation protein, zeta polypeptide
GO:0019904	13209	Ddx6	DEAD (Asp-Glu-Ala-Asp) box polypeptide 6
GO:0019904	22142	Tuba1a	tubulin, alpha 1A
GO:0019904	16412	Itgb1	integrin beta 1 (fibronectin receptor beta)
GO:0019904	27397	Mrpl17	mitochondrial ribosomal protein L17
GO:0019904	15387	Hnrnpk	heterogeneous nuclear ribonucleoprotein K
GO:0019904	97165	Hmgb2	high mobility group box 2
GO:0019904	14679	Gnai3	guanine nucleotide binding protein (G protein), alpha inhibiting 3
GO:0019904	12301	Cacybp	calcyclin binding protein
GO:0019904	16211	Kpnb1	karyopherin (importin) beta 1
GO:0019904	17349	Mlf1	myeloid leukemia factor 1
GO:0019904	18024	Nfe2l2	nuclear factor, erythroid derived 2, like 2
GO:0019904	225027	Srsf7	serine/arginine-rich splicing factor 7
GO:0019904	14609	Gja1	gap junction protein, alpha 1
GO:0019904	70356	St13	suppression of tumorigenicity 13
GO:0051087	20496	Slc12a2	solute carrier family 12, member 2
GO:0051087	15481	Hspa8	heat shock protein 8
GO:0051087	15502	Dnaja1	DnaJ heat shock protein family (Hsp40) member A1
GO:0051087	232975	Atp1a3	ATPase, Na+/K+ transporting, alpha 3 polypeptide
GO:0051087	29810	Bag3	BCL2-associated athanogene 3
GO:0051087	64136	Sdf2l1	stromal cell-derived factor 2-like 1
GO:0051087	11799	Birc5	baculoviral IAP repeat-containing 5
GO:0051087	17762	Mapt	microtubule-associated protein tau
GO:0051087	67035	Dnajb4	DnaJ heat shock protein family (Hsp40) member B4
GO:0051087	98660	Atp1a2	ATPase, Na+/K+ transporting, alpha 2 polypeptide
GO:0051087	56351	Ptges3	prostaglandin E synthase 3
GO:0051087	217737	Ahsa1	AHA1, activator of heat shock protein ATPase 1
GO:0051087	329679	Fnip2	folliculin interacting protein 2
GO:0051087	15510	Hspd1	heat shock protein 1 (chaperonin)
GO:0051087	14824	Grn	granulin
GO:0051087	268390	Ahsa2	AHA1, activator of heat shock protein ATPase 2
GO:0051087	20867	Stip1	stress-induced phosphoprotein 1
GO:0051087	14726	Pdpn	podoplanin
GO:0051087	81489	Dnajb1	DnaJ heat shock protein family (Hsp40) member B1
GO:0051087	12492	Scarb2	scavenger receptor class B, member 2
GO:0051087	13032	Ctsc	cathepsin C
GO:0051087	12870	Cp	ceruloplasmin
GO:0051087	66861	Dnajc10	DnaJ heat shock protein family (Hsp40) member C10
GO:0051087	70356	St13	suppression of tumorigenicity 13
GO:0008017	108907	Nusap1	nucleolar and spindle associated protein 1
GO:0008017	67443	Map1lc3b	microtubule-associated protein 1 light chain 3 beta
GO:0008017	260315	Nav3	neuron navigator 3
GO:0008017	17988	Ndrg1	N-myc downstream regulated gene 1
GO:0008017	78798	Eml4	echinoderm microtubule associated protein like 4
GO:0008017	27050	Rps3	ribosomal protein S3
GO:0008017	229841	Cenpe	centromere protein E
GO:0008017	72549	Reep4	receptor accessory protein 4
GO:0008017	18472	Pafah1b1	platelet-activating factor acetylhydrolase, isoform 1b, subunit 1
GO:0008017	16562	Kif1c	kinesin family member 1C
GO:0008017	269713	Clip2	CAP-GLY domain containing linker protein 2
GO:0008017	100732	Mapre3	microtubule-associated protein, RP/EB family, member 3
GO:0008017	56430	Clip1	CAP-GLY domain containing linker protein 1
GO:0008017	17857	Mx1	MX dynamin-like GTPase 1
GO:0008017	20202	S100a9	S100 calcium binding protein A9 (calgranulin B)
GO:0008017	17755	Map1b	microtubule-associated protein 1B
GO:0008017	22350	Ezr	ezrin
GO:0008017	56486	Gabarap	gamma-aminobutyric acid receptor associated protein
GO:0008017	14433	Gapdh	glyceraldehyde-3-phosphate dehydrogenase
GO:0008017	16800	Arhgef2	rho/rac guanine nucleotide exchange factor (GEF) 2
GO:0008017	20201	S100a8	S100 calcium binding protein A8 (calgranulin A)
GO:0008017	11799	Birc5	baculoviral IAP repeat-containing 5
GO:0008017	17762	Mapt	microtubule-associated protein tau
GO:0008017	12125	Bcl2l11	BCL2-like 11 (apoptosis facilitator)
GO:0008017	72119	Tpx2	TPX2, microtubule-associated
GO:0008017	12955	Cryab	crystallin, alpha B
GO:0008017	233406	Prc1	protein regulator of cytokinesis 1
GO:0008017	11426	Macf1	microtubule-actin crosslinking factor 1
GO:0008017	237436	Gas2l3	growth arrest-specific 2 like 3
GO:0008017	74143	Opa1	OPA1, mitochondrial dynamin like GTPase
GO:0008017	13518	Dst	dystonin
GO:0008017	26921	Map4k4	mitogen-activated protein kinase kinase kinase kinase 4
GO:0008017	320923	Map7d3	MAP7 domain containing 3
GO:0051082	17938	Naca	nascent polypeptide-associated complex alpha polypeptide
GO:0051082	193740	Hspa1a	heat shock protein 1A
GO:0051082	66753	Erlec1	endoplasmic reticulum lectin 1
GO:0051082	12955	Cryab	crystallin, alpha B
GO:0051082	67199	Pfdn1	prefoldin 1
GO:0051082	320011	Uggt1	UDP-glucose glycoprotein glucosyltransferase 1
GO:0051082	67035	Dnajb4	DnaJ heat shock protein family (Hsp40) member B4
GO:0051082	15502	Dnaja1	DnaJ heat shock protein family (Hsp40) member A1
GO:0051082	15481	Hspa8	heat shock protein 8
GO:0051082	18148	Npm1	nucleophosmin 1
GO:0051082	12462	Cct3	chaperonin containing Tcp1, subunit 3 (gamma)
GO:0051082	59030	Mkks	McKusick-Kaufman syndrome
GO:0051082	15516	Hsp90ab1	heat shock protein 90 alpha (cytosolic), class B member 1
GO:0051082	70356	St13	suppression of tumorigenicity 13
GO:0051082	81489	Dnajb1	DnaJ heat shock protein family (Hsp40) member B1
GO:0051082	12464	Cct4	chaperonin containing Tcp1, subunit 4 (delta)
GO:0051082	100503890	Pet100	PET100 homolog
GO:0051082	67838	Dnajb11	DnaJ heat shock protein family (Hsp40) member B11
GO:0051082	15519	Hsp90aa1	heat shock protein 90, alpha (cytosolic), class A member 1
GO:0051082	56351	Ptges3	prostaglandin E synthase 3
GO:0005102	14609	Gja1	gap junction protein, alpha 1
GO:0005102	19266	Ptprd	protein tyrosine phosphatase, receptor type, D
GO:0005102	102657	Cd276	CD276 antigen
GO:0005102	17698	Msn	moesin
GO:0005102	14726	Pdpn	podoplanin
GO:0005102	18438	P2rx4	purinergic receptor P2X, ligand-gated ion channel 4
GO:0005102	67838	Dnajb11	DnaJ heat shock protein family (Hsp40) member B11
GO:0005102	14190	Fgl2	fibrinogen-like protein 2
GO:0005102	16412	Itgb1	integrin beta 1 (fibronectin receptor beta)
GO:0005102	16956	Lpl	lipoprotein lipase
GO:0005102	23900	Hcst	hematopoietic cell signal transducer
GO:0005102	56708	Clcf1	cardiotrophin-like cytokine factor 1
GO:0005102	18793	Plaur	plasminogen activator, urokinase receptor
GO:0005102	20491	Sla	src-like adaptor
GO:0005102	16172	Il17ra	interleukin 17 receptor A
GO:0005102	18591	Pdgfb	platelet derived growth factor, B polypeptide
GO:0005102	18643	Pfn1	profilin 1
GO:0005102	22177	Tyrobp	TYRO protein tyrosine kinase binding protein
GO:0005102	11303	Abca1	ATP-binding cassette, sub-family A (ABC1), member 1
GO:0005102	17975	Ncl	nucleolin
GO:0005102	193740	Hspa1a	heat shock protein 1A
GO:0005102	59079	Erbin	Erbb2 interacting protein
GO:0005102	19264	Ptprc	protein tyrosine phosphatase, receptor type, C
GO:0005102	20280	Scp2	sterol carrier protein 2, liver
GO:0005102	110006	Gusb	glucuronidase, beta
GO:0005102	13642	Efnb2	ephrin B2
GO:0005102	192656	Ripk2	receptor (TNFRSF)-interacting serine-threonine kinase 2
GO:0005102	54683	Prdx5	peroxiredoxin 5
GO:0005102	51789	Tnk2	tyrosine kinase, non-receptor, 2
GO:0005102	18791	Plat	plasminogen activator, tissue
GO:0005102	17136	Mag	myelin-associated glycoprotein
GO:0005102	67095	Trak1	trafficking protein, kinesin binding 1
GO:0005102	56085	Ubqln1	ubiquilin 1
GO:0005102	21950	Tnfsf9	tumor necrosis factor (ligand) superfamily, member 9
GO:0005102	230514	Leprot	leptin receptor overlapping transcript
GO:0005102	50723	Icosl	icos ligand
GO:0005102	54725	Cadm1	cell adhesion molecule 1
GO:0005102	15481	Hspa8	heat shock protein 8
GO:0005102	14456	Gas6	growth arrest specific 6
GO:0005102	11816	Apoe	apolipoprotein E
GO:0005125	14751	Gpi1	glucose phosphate isomerase 1
GO:0005125	14825	Cxcl1	chemokine (C-X-C motif) ligand 1
GO:0005125	14824	Grn	granulin
GO:0005125	77125	Il33	interleukin 33
GO:0005125	56708	Clcf1	cardiotrophin-like cytokine factor 1
GO:0005125	18413	Osm	oncostatin M
GO:0005125	57914	Crlf2	cytokine receptor-like factor 2
GO:0005125	240873	Tnfsf18	tumor necrosis factor (ligand) superfamily, member 18
GO:0005125	20308	Ccl9	chemokine (C-C motif) ligand 9
GO:0005125	20315	Cxcl12	chemokine (C-X-C motif) ligand 12
GO:0005125	20303	Ccl4	chemokine (C-C motif) ligand 4
GO:0005125	16181	Il1rn	interleukin 1 receptor antagonist
GO:0005125	56744	Pf4	platelet factor 4
GO:0005125	20305	Ccl6	chemokine (C-C motif) ligand 6
GO:0005125	83430	Il23a	interleukin 23, alpha subunit p19
GO:0005125	21950	Tnfsf9	tumor necrosis factor (ligand) superfamily, member 9
GO:0005125	67272	Cmtm5	CKLF-like MARVEL transmembrane domain containing 5
GO:0005125	20296	Ccl2	chemokine (C-C motif) ligand 2
GO:0005125	23886	Gdf15	growth differentiation factor 15
GO:0005125	20750	Spp1	secreted phosphoprotein 1
GO:0005125	59027	Nampt	nicotinamide phosphoribosyltransferase
GO:0005125	20310	Cxcl2	chemokine (C-X-C motif) ligand 2
GO:0005125	21857	Timp1	tissue inhibitor of metalloproteinase 1
GO:0005125	12977	Csf1	colony stimulating factor 1 (macrophage)
GO:0005125	15945	Cxcl10	chemokine (C-X-C motif) ligand 10
GO:0005125	330122	Cxcl3	chemokine (C-X-C motif) ligand 3
GO:0005125	20293	Ccl12	chemokine (C-C motif) ligand 12
GO:0005125	21944	Tnfsf12	tumor necrosis factor (ligand) superfamily, member 12
GO:0005125	102545	Cmtm7	CKLF-like MARVEL transmembrane domain containing 7
GO:0005125	50498	Ebi3	Epstein-Barr virus induced gene 3
GO:0005125	20306	Ccl7	chemokine (C-C motif) ligand 7
GO:0046933	27425	Atp5l	ATP synthase, H+ transporting, mitochondrial F0 complex, subunit G
GO:0046933	11947	Atp5b	ATP synthase, H+ transporting mitochondrial F1 complex, beta subunit
GO:0046933	57423	Atp5j2	ATP synthase, H+ transporting, mitochondrial F0 complex, subunit F2
GO:0046933	67126	Atp5e	ATP synthase, H+ transporting, mitochondrial F1 complex, epsilon subunit
GO:0046933	28080	Atp5o	ATP synthase, H+ transporting, mitochondrial F1 complex, O subunit
GO:0046933	11957	Atp5j	ATP synthase, H+ transporting, mitochondrial F0 complex, subunit F
GO:0046933	71679	Atp5h	ATP synthase, H+ transporting, mitochondrial F0 complex, subunit D
GO:0046933	11946	Atp5a1	ATP synthase, H+ transporting, mitochondrial F1 complex, alpha subunit 1
GO:0003779	232533	Stk38l	serine/threonine kinase 38 like
GO:0003779	15163	Hcls1	hematopoietic cell specific Lyn substrate 1
GO:0003779	68089	Arpc4	actin related protein 2/3 complex, subunit 4
GO:0003779	14201	Fhl3	four and a half LIM domains 3
GO:0003779	16985	Lsp1	lymphocyte specific 1
GO:0003779	12774	Ccr5	chemokine (C-C motif) receptor 5
GO:0003779	215114	Hip1	huntingtin interacting protein 1
GO:0003779	12767	Cxcr4	chemokine (C-X-C motif) receptor 4
GO:0003779	17698	Msn	moesin
GO:0003779	22323	Vasp	vasodilator-stimulated phosphoprotein
GO:0003779	242687	Wasf2	WAS protein family, member 2
[truncated: 2,376 more rows]

## Sheet: KEGG-Pathway
Gene Set Name	Description	Genes in Gene Set（B）	Genes in Overlap（b）	P-value	FDR	（N）14642
[truncated: 262 more rows]

[truncated: 1 more sheets: KEGG-Pathway_detail]
