# Supplementary material for: Targeting CIRP and IL-6R-mediated microglial inflammation to improve outcomes in intracerebral hemorrhage
Source: J Adv Res. 2025 Sep 9;84:235–55. doi: 10.1016/j.jare.2025.09.012 (PMC13227277; doi:10.1016/j.jare.2025.09.012)
Supplement: Supplementary Data 3 [file mmc3.xlsx]

## Sheet: Sheet1
Gene Set Name	Description	Genes in Gene Set	Genes in Overlap	P-value	FDR
GO:0006954	inflammatory response	415	80	2.43652e-55	2.71306e-52
Gene Set Name	Gene Id	Gene Symbol	Description
GO:0006954	12505	Cd44	CD44 antigen
GO:0006954	13205	Ddx3x	DEAD/H (Asp-Glu-Ala-Asp/His) box polypeptide 3, X-linked
GO:0006954	17164	Mapkapk2	MAP kinase-activated protein kinase 2
GO:0006954	16889	Lipa	lysosomal acid lipase A
GO:0006954	20296	Ccl2	chemokine (C-C motif) ligand 2
GO:0006954	19224	Ptgs1	prostaglandin-endoperoxide synthase 1
GO:0006954	83430	Il23a	interleukin 23, alpha subunit p19
GO:0006954	229898	Gbp5	guanylate binding protein 5
GO:0006954	24088	Tlr2	toll-like receptor 2
GO:0006954	99138	Stard7	START domain containing 7
GO:0006954	20969	Sdc1	syndecan 1
GO:0006954	20306	Ccl7	chemokine (C-C motif) ligand 7
GO:0006954	12273	C5ar1	complement component 5a receptor 1
GO:0006954	20201	S100a8	S100 calcium binding protein A8 (calgranulin A)
GO:0006954	330122	Cxcl3	chemokine (C-X-C motif) ligand 3
GO:0006954	20293	Ccl12	chemokine (C-C motif) ligand 12
GO:0006954	19696	Rel	reticuloendotheliosis oncogene
GO:0006954	12267	C3ar1	complement component 3a receptor 1
GO:0006954	12628	Cfh	complement component factor h
GO:0006954	216799	Nlrp3	NLR family, pyrin domain containing 3
GO:0006954	70747	Tspan2	tetraspanin 2
GO:0006954	13057	Cyba	cytochrome b-245, alpha polypeptide
GO:0006954	216850	Kdm6b	KDM1 lysine (K)-specific demethylase 6B
GO:0006954	18807	Pld3	phospholipase D family, member 3
GO:0006954	18439	P2rx7	purinergic receptor P2X, ligand-gated ion channel, 7
GO:0006954	12977	Csf1	colony stimulating factor 1 (macrophage)
GO:0006954	15945	Cxcl10	chemokine (C-X-C motif) ligand 10
GO:0006954	20310	Cxcl2	chemokine (C-X-C motif) ligand 2
GO:0006954	16365	Acod1	aconitate decarboxylase 1
GO:0006954	19217	Ptger2	prostaglandin E receptor 2 (subtype EP2)
GO:0006954	54199	Ccrl2	chemokine (C-C motif) receptor-like 2
GO:0006954	66222	Serpinb1a	serine (or cysteine) peptidase inhibitor, clade B, member 1a
GO:0006954	11689	Alox5	arachidonate 5-lipoxygenase
GO:0006954	17969	Ncf1	neutrophil cytosolic factor 1
GO:0006954	16172	Il17ra	interleukin 17 receptor A
GO:0006954	230787	Themis2	thymocyte selection associated family member 2
GO:0006954	18761	Prkcq	protein kinase C, theta
GO:0006954	18707	Pik3cd	phosphatidylinositol-4,5-bisphosphate 3-kinase catalytic subunit delta
GO:0006954	14825	Cxcl1	chemokine (C-X-C motif) ligand 1
GO:0006954	18173	Slc11a1	solute carrier family 11 (proton-coupled divalent metal ion transporters), member 1
GO:0006954	27060	Tcirg1	T cell, immune regulator 1, ATPase, H+ transporting, lysosomal V0 protein A3
GO:0006954	80859	Nfkbiz	nuclear factor of kappa light polypeptide gene enhancer in B cells inhibitor, zeta
GO:0006954	20848	Stat3	signal transducer and activator of transcription 3
GO:0006954	171285	Havcr2	hepatitis A virus cellular receptor 2
GO:0006954	108078	Olr1	oxidized low density lipoprotein (lectin-like) receptor 1
GO:0006954	12363	Casp4	caspase 4, apoptosis-related cysteine peptidase
GO:0006954	12475	Cd14	CD14 antigen
GO:0006954	20303	Ccl4	chemokine (C-C motif) ligand 4
GO:0006954	18024	Nfe2l2	nuclear factor, erythroid derived 2, like 2
GO:0006954	20305	Ccl6	chemokine (C-C motif) ligand 6
GO:0006954	19204	Ptafr	platelet-activating factor receptor
GO:0006954	56744	Pf4	platelet factor 4
GO:0006954	16181	Il1rn	interleukin 1 receptor antagonist
GO:0006954	14728	Lilrb4a	leukocyte immunoglobulin-like receptor, subfamily B, member 4A
GO:0006954	13058	Cybb	cytochrome b-245, beta polypeptide
GO:0006954	97165	Hmgb2	high mobility group box 2
GO:0006954	18823	Plp1	proteolipid protein (myelin) 1
GO:0006954	20202	S100a9	S100 calcium binding protein A9 (calgranulin B)
GO:0006954	16423	Cd47	CD47 antigen (Rh-related antigen, integrin-associated signal transducer)
GO:0006954	208449	Sgms1	sphingomyelin synthase 1
GO:0006954	26362	Axl	AXL receptor tyrosine kinase
GO:0006954	20308	Ccl9	chemokine (C-C motif) ligand 9
GO:0006954	12774	Ccr5	chemokine (C-C motif) receptor 5
GO:0006954	279572	Tlr13	toll-like receptor 13
GO:0006954	170743	Tlr7	toll-like receptor 7
GO:0006954	19697	Rela	v-rel reticuloendotheliosis viral oncogene homolog A (avian)
GO:0006954	57914	Crlf2	cytokine receptor-like factor 2
GO:0006954	11651	Akt1	thymoma viral proto-oncogene 1
